# Supplementary material for: 14-3-3 proteins inactivate DAPK2 by promoting its dimerization and protecting key regulatory phosphosites
Source: Commun Biol. 2021 Aug 19;4:986. doi: 10.1038/s42003-021-02518-y (PMC8376927; doi:10.1038/s42003-021-02518-y)
Supplement: Supplementary file 3 — Supplementary Data 1 [file 42003_2021_2518_MOESM3_ESM.xlsx]

## Sheet: Fig.1b
FP assay
	14-3-3gamma + ctDAPK2-pT369 + FC-A			14-3-3gamma + ctDAPK2-pT369			14-3-3gamma deltaC + ctDAPK2-pT369			14-3-3gamma + ctDAPK2-T369
c (14-3-3, uM)	Fractional saturation	S.D.		Fractional saturation	S.D.		Fractional saturation	S.D.		Fractional saturation	S.D.
80	1.03004	0.00197337		1.03699	0.00728127		1.04235	0.00410554		0.0196318	0.00319911
40	1.01935	0.00424116		1.01476	0.00450564		1.03376	0.00153958		0.0222331	0.00659194
20	1.01388	0.00113932		1.0079	0.00216742		1.0065	0.0112552		0.0115913	0.00108371
10	1.01835	0.00301437		0.992999	0.00163841		0.990503	0.00447391		0.0120643	0.00141891
5	1.00692	0.00129187		0.974553	0.00268595		0.959689	0.00605045		0.0156115	0.00187704
2.5	0.999208	0.00523877		0.942628	0.00569039		0.914356	0.0146687		0.00780754	0.00443054
1.25	0.997219	0.00197337		0.894858	0.00806825		0.846209	0.0179764		0.00307785	0.00433484
0.625	0.992993	0.00382747		0.814217	0.00717683		0.753766	0.0349159		0.00898997	0.00594983
0.3125	0.980313	0.00765495		0.701414	0.0191728		0.614805	0.0223695		0.00473324	0.00573445
0.15625	0.957191	0.000430624		0.564252	0.0168237		0.486215	0.02444		0.00969942	0.00594983
0.078125	0.928351	0.015669		0.427564	0.00925921		0.355846	0.0324206		0.00709809	0.00354727
0.039063	0.862715	0.010344		0.280707	0.0193166		0.253922	0.0154555		0.00922645	0.0046522
0.019531	0.777935	0.0161527		0.178309	0.00603384		0.153775	0.0169354		0.00638863	0.00187704
0.009766	0.688929	0.0199626		0.101925	0.0085233		0.0986652	0.0100957		0.0111183	0.00415702
0.004883	0.513154	0.0441952		0.0548644	0.00840436		0.0518511	0.0102253		0.00946293	0.00357084
0.002441	0.366716	0.0435186		0.0323984	0.00286722		0.0293329	0.00307915		0.00828051	0.00216742
0.001221	0.23445	0.0444545		0.0177364	0.00395007		0.0210367	0.00135778		0.0127737	0.00325113
0.00061	0.159615	0.0146729		0.0118242	0.00427639		0.00681471	0.00723947		0.00591566	0.00594983
0.000305	0.101437	0.0134876		0.00260133	0.00456115		0.00118517	0.00543112		3.54727e-06	0.00255797
0.000153	0.072846	0.00507699		-0.00118242	0.00147685		-0.00177775	0.00320489		0.0104089	0.000409603
7.63e-05	0.0479839	0.00708897		-0.00425672	0.00535626		-0.00474067	0.0066715		0.00804403	0.00178542
3.81e-05	0.0450004	0.0119416		-0.00685806	0.00415702		-0.00977763	0.00470349		0.008517	0.00325113
0	0	0		0	0		0	0		0	0

## Sheet: Fig. 3a
		c(s) DAPK2
	sed. coef. (S)	8.5 µM	25 µM	50 µM	350 µM
	0	0.00143581	0.00427403	0.00902309	0.00695814
	0.100671	0.00381984	3.0095e-07	0.419528	1.47551
	0.201342	4.40663e-06	5.88989e-15	2.5195e-07	0.0407859
	0.302013	5.52849e-09	9.93333e-20	2.6382e-15	0.00030334
	0.402685	1.32923e-11	9.93333e-20	9.93333e-20	9.6236e-07
	0.503356	8.65396e-14	9.93333e-20	9.93333e-20	1.73622e-09
	0.604027	1.63272e-14	9.93333e-20	9.93333e-20	2.29474e-12
	0.704698	2.31676e-14	3.48887e-14	9.93333e-20	2.94167e-15
	0.805369	1.30098e-14	1.92903e-14	9.93333e-20	3.68629e-15
	0.90604	3.67957e-14	1.9564e-14	1.66748e-14	5.34265e-14
	1.00671	2.47922e-14	5.1005e-14	2.13444e-14	2.77935e-15
	1.10738	2.66148e-14	3.87267e-14	8.17576e-14	9.93333e-20
	1.20805	3.99862e-15	9.66534e-14	1.19239e-14	9.93333e-20
	1.30872	4.97463e-14	5.54705e-14	6.04836e-14	9.93334e-20
	1.4094	7.45269e-13	5.43647e-14	6.45873e-14	9.93334e-20
	1.51007	1.16152e-11	6.76277e-14	3.62241e-14	1.56319e-14
	1.61074	1.7519e-10	9.93333e-20	9.93333e-20	1.26697e-15
	1.71141	2.37916e-09	9.93334e-20	9.93334e-20	9.93334e-20
	1.81208	2.85815e-08	9.93334e-20	9.93334e-20	9.93334e-20
	1.91275	2.94012e-07	9.93334e-20	9.93334e-20	9.93334e-20
	2.01342	2.58432e-06	9.93333e-20	9.93333e-20	6.09449e-14
	2.11409	1.89983e-05	9.93333e-20	7.39038e-14	4.70866e-14
	2.21477	0.000116333	4.13576e-17	6.06482e-19	9.32184e-16
	2.31544	0.000584973	5.75891e-15	1.12295e-17	1.93591e-13
	2.41611	0.00239272	2.48397e-11	3.09243e-14	3.3193e-11
	2.51678	0.00791579	5.18972e-08	5.54195e-13	3.77533e-09
	2.61745	0.0212211	1.90002e-05	4.89121e-13	2.68779e-07
	2.71812	0.0463251	0.00148441	9.00602e-14	1.07591e-05
	2.81879	0.0834702	0.0306533	7.28664e-14	0.000222537
	2.91946	0.126028	0.210994	0.153671	0.00260268
	3.02013	0.163281	0.608189	0.686285	0.0172282
	3.12081	0.185298	0.909632	1.36654	0.0672083
	3.22148	0.188161	0.891528	1.49923	0.164759
	3.32215	0.174565	0.653959	1.1806	0.272832
	3.42282	0.15124	0.423789	0.751487	0.33581
	3.52349	0.124497	0.265897	0.464964	0.332547
	3.62416	0.0989423	0.173099	0.308207	0.275719
	3.72483	0.0769788	0.122975	0.224472	0.219474
	3.8255	0.0594141	0.0965005	0.190744	0.174808
	3.92617	0.045899	0.0830656	0.184128	0.139127
	4.02685	0.035937	0.078163	0.197165	0.115645
	4.12752	0.0284668	0.0778313	0.227201	0.101765
	4.22819	0.0229329	0.0803292	0.271308	0.0963995
	4.32886	0.0188936	0.0841631	0.321026	0.097544
	4.42953	0.0159217	0.0864906	0.363421	0.108426
	4.5302	0.0136896	0.0863558	0.389299	0.119604
	4.63087	0.0120427	0.0824499	0.380859	0.139057
	4.73154	0.0107769	0.074599	0.342661	0.160907
	4.83221	0.00982053	0.0639424	0.274055	0.195357
	4.93289	0.0090712	0.0517333	0.209511	0.225462
	5.03356	0.00847572	0.0399177	0.146829	0.255267
	5.13423	0.0079895	0.0298845	0.100278	0.270296
	5.2349	0.00758554	0.0215799	0.0654832	0.285174
	5.33557	0.00723667	0.0156061	0.0423746	0.283336
	5.43624	0.00693128	0.0112418	0.0281833	0.274831
	5.53691	0.00664801	0.00818378	0.0193063	0.260151
	5.63758	0.0063993	0.00611298	0.0141093	0.23505
	5.73826	0.00616986	0.00475956	0.0108116	0.209403
	5.83893	0.0059505	0.00391696	0.00889901	0.180922
	5.9396	0.00574953	0.00335809	0.00777532	0.153415
	6.04027	0.00555673	0.00306607	0.00719496	0.128719
	6.14094	0.00538325	0.00297721	0.00717816	0.106199
	6.24161	0.00522406	0.00303741	0.00753815	0.0876458
	6.34228	0.00507531	0.00324449	0.00821196	0.0727182
	6.44295	0.00492901	0.00360693	0.00936539	0.0606019
	6.54362	0.00480432	0.00418638	0.0107383	0.0511078
	6.6443	0.00468237	0.0049068	0.0125295	0.0430967
	6.74497	0.00456208	0.005886	0.0145767	0.0372677
	6.84564	0.00444832	0.0071258	0.0168929	0.0324423
	6.94631	0.00433865	0.00844427	0.0192533	0.0283462
	7.04698	0.00422497	0.00995417	0.0216928	0.025434
	7.14765	0.0041045	0.0114835	0.0234928	0.0229839
	7.24832	0.00397884	0.0128651	0.0251917	0.0212699
	7.34899	0.00384842	0.0139291	0.0261917	0.0201582
	7.44966	0.00371059	0.0145056	0.0265396	0.0192439
	7.55034	0.00356024	0.0146955	0.0263495	0.018648
	7.65101	0.00340902	0.0142775	0.0260622	0.0185325
	7.75168	0.00325121	0.0134562	0.0251751	0.0184236
	7.85235	0.00309097	0.0122591	0.0242134	0.0186703
	7.95302	0.00292879	0.010978	0.0232864	0.0190312
	8.05369	0.00276595	0.00959147	0.0222749	0.0196944
	8.15436	0.00260623	0.00826834	0.0211324	0.0200747
	8.25503	0.00244791	0.00707254	0.0204549	0.0212259
	8.3557	0.00229829	0.00600091	0.0198294	0.0224612
	8.45638	0.00215071	0.00513636	0.0190638	0.0236227
	8.55705	0.0020105	0.00442469	0.0186707	0.0249231
	8.65772	0.0018788	0.00381888	0.0182338	0.0256643
	8.75839	0.00175291	0.00336698	0.0175851	0.0269212
	8.85906	0.00163471	0.00302482	0.0168865	0.0277764
	8.95973	0.0015248	0.00272634	0.0160409	0.0281833
	9.0604	0.00142279	0.00251993	0.0148921	0.0286619
	9.16107	0.00132484	0.00237722	0.0134913	0.0280693
	9.26174	0.00123607	0.00225822	0.0118359	0.0269923
	9.36242	0.00115435	0.00218524	0.00997433	0.0253675
	9.46309	0.001078	0.00213026	0.00797175	0.0233002
	9.56376	0.00100735	0.00209191	0.00608084	0.0204332
	9.66443	0.000942663	0.00207418	0.00439652	0.0173238
	9.7651	0.000883605	0.0020514	0.00293804	0.0141059
	9.86577	0.000828597	0.00203308	0.00184875	0.0110438
	9.96644	0.000779186	0.00199921	0.00107648	0.00820106
	10.0671	0.000734146	0.00195588	0.000579185	0.00569726
	10.1678	0.000693209	0.00189143	0.000287702	0.00382118
	10.2685	0.000656086	0.00180932	0.000131303	0.00236221
	10.3691	0.000622721	0.0017013	5.48373e-05	0.00138879
	10.4698	0.000593181	0.00157998	2.11969e-05	0.000767475
	10.5705	0.000566621	0.00143706	7.45032e-06	0.000390618
	10.6711	0.000543473	0.00128616	2.42077e-06	0.000189545
	10.7718	0.000523099	0.00113195	7.22078e-07	8.46597e-05
	10.8725	0.000505708	0.000976077	2.00183e-07	3.50497e-05
	10.9732	0.000490826	0.000825557	5.10506e-08	1.36021e-05
	11.0738	0.000478532	0.000691339	1.1963e-08	4.89804e-06
	11.1745	0.000468411	0.000564293	2.64678e-09	1.66247e-06
	11.2752	0.000460555	0.000457241	2.34502e-11	5.28194e-07
	11.3758	0.000454676	0.000365086	1.089e-10	1.55733e-07
	11.4765	0.000450822	0.000288344	2.03764e-11	4.36741e-08
	11.5772	0.000448892	0.000225096	2.02741e-12	1.1462e-08
	11.6779	0.000448639	0.000174652	6.64202e-13	2.92673e-09
	11.7785	0.000450272	0.000135099	1.13101e-13	7.1227e-10
	11.8792	0.000453489	0.000104036	1.96206e-14	1.68338e-10
	11.9799	0.00045842	8.04729e-05	6.13249e-14	3.89013e-11
	12.0805	0.000464976	6.21518e-05	6.2976e-16	8.97782e-12
	12.1812	0.000473269	4.85073e-05	1.48537e-14	2.10127e-12
	12.2819	0.00048331	3.79451e-05	1.38025e-14	4.97356e-13
	12.3826	0.000495173	3.01603e-05	4.91261e-18	1.19612e-13
	12.4832	0.000508789	2.42046e-05	6.29755e-14	3.04661e-14
	12.5839	0.000524401	1.97943e-05	2.99606e-19	2.81326e-14
	12.6846	0.000541991	1.65075e-05	1.99283e-15	2.47333e-15
	12.7852	0.00056189	1.40696e-05	3.48505e-14	3.47901e-14
	12.8859	0.000584185	1.23228e-05	9.93332e-20	9.10279e-16
	12.9866	0.00060891	1.1106e-05	3.02608e-15	9.69388e-14
	13.0872	0.000636484	1.0347e-05	6.2929e-15	1.80677e-14
	13.1879	0.000666736	1.00325e-05	4.27453e-14	1.96839e-15
	13.2886	0.000700339	1.00991e-05	9.93332e-20	2.39123e-17
	13.3893	0.000736889	1.06231e-05	2.58941e-14	1.65658e-16
	13.4899	0.000777344	1.17309e-05	6.34731e-15	3.03938e-16
	13.5906	0.000821676	1.3652e-05	4.20374e-15	1.51444e-16
	13.6913	0.000869668	1.67276e-05	3.37964e-15	5.866e-17
	13.7919	0.000921992	2.18832e-05	7.52626e-14	3.78498e-15
	13.8926	0.000978699	3.02576e-05	3.14192e-15	3.94068e-14
	13.9933	0.00104026	4.44896e-05	8.45963e-14	2.0241e-15
	14.094	0.0011064	7.0562e-05	2.16565e-14	4.38031e-14
	14.1946	0.00117759	0.000119017	4.43815e-14	1.03672e-13
	14.2953	0.00125385	0.000215312	5.05505e-14	1.23464e-12
	14.396	0.00133523	0.000419426	4.3032e-13	2.07187e-11
	14.4966	0.00142301	0.000878684	1.89861e-11	4.9602e-10
	14.5973	0.00151557	0.00197565	1.22166e-09	1.6904e-08
	14.698	0.00161466	0.00478796	1.11631e-07	8.23161e-07
	14.7987	0.00171924	0.0124571	1.46923e-05	5.73431e-05
	14.8993	0.00183059	0.0348992	0.00278987	0.0056694
	15	0.00389664	0.209111	1.49222	1.59452

## Sheet: Fig. 3b
		c(s)			c(s)
	sed. coef. (S)	50 µM DAPK2		sed. coef. (S)	50 µM DAPK2+CaM
	0	0.00902309		0	0.00555832
	0.100671	0.419528		0.151515	0.0105109
	0.201342	2.5195e-07		0.30303	0.000735818
	0.302013	2.6382e-15		0.454545	0.00140222
	0.402685	9.93333e-20		0.606061	0.00644248
	0.503356	9.93333e-20		0.757576	0.0154706
	0.604027	9.93333e-20		0.909091	0.0138111
	0.704698	9.93333e-20		1.06061	0.00770766
	0.805369	9.93333e-20		1.21212	0.00502358
	0.90604	1.66748e-14		1.36364	0.00506783
	1.00671	2.13444e-14		1.51515	0.0079838
	1.10738	8.17576e-14		1.66667	0.0158581
	1.20805	1.19239e-14		1.81818	0.0286155
	1.30872	6.04836e-14		1.9697	0.0385964
	1.4094	6.45873e-14		2.12121	0.0354664
	1.51007	3.62241e-14		2.27273	0.0258275
	1.61074	9.93333e-20		2.42424	0.0180172
	1.71141	9.93334e-20		2.57576	0.0152575
	1.81208	9.93334e-20		2.72727	0.0174751
	1.91275	9.93334e-20		2.87879	0.0279225
	2.01342	9.93333e-20		3.0303	0.0565965
	2.11409	7.39038e-14		3.18182	0.129622
	2.21477	6.06482e-19		3.33333	0.290578
	2.31544	1.12295e-17		3.48485	0.569946
	2.41611	3.09243e-14		3.63636	0.914337
	2.51678	5.54195e-13		3.78788	1.16149
	2.61745	4.89121e-13		3.93939	1.17181
	2.71812	9.00602e-14		4.09091	0.956002
	2.81879	7.28664e-14		4.24242	0.672989
	2.91946	0.153671		4.39394	0.426243
	3.02013	0.686285		4.54545	0.255328
	3.12081	1.36654		4.69697	0.148178
	3.22148	1.49923		4.84848	0.0875
	3.32215	1.1806		5	0.0539127
	3.42282	0.751487		5.15152	0.0349573
	3.52349	0.464964		5.30303	0.0242104
	3.62416	0.308207		5.45455	0.0182782
	3.72483	0.224472		5.60606	0.0147123
	3.8255	0.190744		5.75758	0.0125719
	3.92617	0.184128		5.90909	0.011356
	4.02685	0.197165		6.06061	0.0106034
	4.12752	0.227201		6.21212	0.0100118
	4.22819	0.271308		6.36364	0.00951619
	4.32886	0.321026		6.51515	0.00893659
	4.42953	0.363421		6.66667	0.00823425
	4.5302	0.389299		6.81818	0.00744964
	4.63087	0.380859		6.9697	0.00654813
	4.73154	0.342661		7.12121	0.00569371
	4.83221	0.274055		7.27273	0.0048867
	4.93289	0.209511		7.42424	0.00419087
	5.03356	0.146829		7.57576	0.00364055
	5.13423	0.100278		7.72727	0.00321083
	5.2349	0.0654832		7.87879	0.00291484
	5.33557	0.0423746		8.0303	0.00273166
	5.43624	0.0281833		8.18182	0.00262974
	5.53691	0.0193063		8.33333	0.00262067
	5.63758	0.0141093		8.48485	0.00268391
	5.73826	0.0108116		8.63636	0.00280885
	5.83893	0.00889901		8.78788	0.002967
	5.9396	0.00777532		8.93939	0.00315601
	6.04027	0.00719496		9.09091	0.0033307
	6.14094	0.00717816		9.24242	0.00345845
	6.24161	0.00753815		9.39394	0.00350707
	6.34228	0.00821196		9.54545	0.00345906
	6.44295	0.00936539		9.69697	0.00331551
	6.54362	0.0107383		9.84848	0.00308097
	6.6443	0.0125295		10	0.0027806
	6.74497	0.0145767		10.1515	0.00245586
	6.84564	0.0168929		10.303	0.00212928
	6.94631	0.0192533		10.4545	0.00182023
	7.04698	0.0216928		10.6061	0.00154922
	7.14765	0.0234928		10.7576	0.00131968
	7.24832	0.0251917		10.9091	0.00112705
	7.34899	0.0261917		11.0606	0.000972797
	7.44966	0.0265396		11.2121	0.000841862
	7.55034	0.0263495		11.3636	0.00073618
	7.65101	0.0260622		11.5152	0.000646988
	7.75168	0.0251751		11.6667	0.000571756
	7.85235	0.0242134		11.8182	0.000506918
	7.95302	0.0232864		11.9697	0.000447433
	8.05369	0.0222749		12.1212	0.000394286
	8.15436	0.0211324		12.2727	0.000345922
	8.25503	0.0204549		12.4242	0.000302436
	8.3557	0.0198294		12.5758	0.000264656
	8.45638	0.0190638		12.7273	0.000231549
	8.55705	0.0186707		12.8788	0.00020471
	8.65772	0.0182338		13.0303	0.000184289
	8.75839	0.0175851		13.1818	0.00017025
	8.85906	0.0168865		13.3333	0.000164073
	8.95973	0.0160409		13.4848	0.000166653
	9.0604	0.0148921		13.6364	0.000181855
	9.16107	0.0134913		13.7879	0.000216195
	9.26174	0.0118359		13.9394	0.000285104
	9.36242	0.00997433		14.0909	0.000420154
	9.46309	0.00797175		14.2424	0.000704165
	9.56376	0.00608084		14.3939	0.00135322
	9.66443	0.00439652		14.5455	0.0029881
	9.7651	0.00293804		14.697	0.00761557
	9.86577	0.00184875		14.8485	0.0224028
	9.96644	0.00107648		15	0.150725
	10.0671	0.000579185
	10.1678	0.000287702
	10.2685	0.000131303
	10.3691	5.48373e-05
	10.4698	2.11969e-05
	10.5705	7.45032e-06
	10.6711	2.42077e-06
	10.7718	7.22078e-07
	10.8725	2.00183e-07
	10.9732	5.10506e-08
	11.0738	1.1963e-08
	11.1745	2.64678e-09
	11.2752	2.34502e-11
	11.3758	1.089e-10
	11.4765	2.03764e-11
	11.5772	2.02741e-12
	11.6779	6.64202e-13
	11.7785	1.13101e-13
	11.8792	1.96206e-14
	11.9799	6.13249e-14
	12.0805	6.2976e-16
	12.1812	1.48537e-14
	12.2819	1.38025e-14
	12.3826	4.91261e-18
	12.4832	6.29755e-14
	12.5839	2.99606e-19
	12.6846	1.99283e-15
	12.7852	3.48505e-14
	12.8859	9.93332e-20
	12.9866	3.02608e-15
	13.0872	6.2929e-15
	13.1879	4.27453e-14
	13.2886	9.93332e-20
	13.3893	2.58941e-14
	13.4899	6.34731e-15
	13.5906	4.20374e-15
	13.6913	3.37964e-15
	13.7919	7.52626e-14
	13.8926	3.14192e-15
	13.9933	8.45963e-14
	14.094	2.16565e-14
	14.1946	4.43815e-14
	14.2953	5.05505e-14
	14.396	4.3032e-13
	14.4966	1.89861e-11
	14.5973	1.22166e-09
	14.698	1.11631e-07
	14.7987	1.46923e-05
	14.8993	0.00278987
	15	1.49222

## Sheet: Fig. 3c
				titration	c(s)
		c(s)			6 µM DAPK2 +
	sed. coef. (S)	10 µM 14-3-3		sed. coef. (S)	0.6 µM 14-3-3	18 µM 14-3-3	6 µM 14-3-3	18 µM 14-3-3	60 µM 14-3-3
	0	0.0012605		0	0.00134289	0.00130407	0.00213107	0.00434251	0.00298018
	0.151515	0.108401		0.100671	0.235732	0.0186579	0.0304178	0.15717	3.95002e-09
	0.30303	0.00627907		0.201342	0.0351641	5.27565e-05	0.000652882	0.00895792	8.53215e-18
	0.454545	0.000363294		0.302013	0.00647698	7.88915e-08	2.91356e-05	0.000774594	9.93333e-20
	0.606061	4.34843e-05		0.402685	0.0014518	1.0718e-10	2.84484e-06	0.000111101	9.93333e-20
	0.757576	1.66475e-05		0.503356	0.000322323	1.91332e-13	5.32506e-07	2.62856e-05	9.93333e-20
	0.909091	2.12494e-05		0.604027	5.89716e-05	1.1109e-15	1.64774e-07	9.75736e-06	8.0114e-15
	1.06061	6.47706e-05		0.704698	8.47542e-06	8.66035e-18	7.53479e-08	5.30057e-06	9.93333e-20
	1.21212	0.000273857		0.805369	9.99084e-07	3.68106e-14	4.96993e-08	3.64443e-06	7.38359e-15
	1.36364	0.000898931		0.90604	1.11257e-07	1.19523e-14	4.42516e-08	3.03284e-06	9.93334e-20
	1.51515	0.00151286		1.00671	1.43141e-08	1.00448e-14	5.30441e-08	2.59035e-06	6.88908e-14
	1.66667	0.00110184		1.10738	2.50698e-09	1.7278e-15	8.29906e-08	2.23744e-06	9.93333e-20
	1.81818	0.0003951		1.20805	7.02398e-10	9.93333e-20	1.60863e-07	1.91127e-06	9.93333e-20
	1.9697	9.56805e-05		1.30872	3.362e-10	9.93334e-20	3.65199e-07	1.55331e-06	9.93334e-20
	2.12121	2.38279e-05		1.4094	2.839e-10	9.93334e-20	9.13995e-07	1.27351e-06	9.93334e-20
	2.27273	9.16885e-06		1.51007	4.08396e-10	3.26874e-19	2.37702e-06	1.08372e-06	9.93333e-20
	2.42424	7.26369e-06		1.61074	9.37081e-10	9.14949e-18	6.12368e-06	1.00693e-06	9.93333e-20
	2.57576	1.34589e-05		1.71141	3.15406e-09	3.94421e-16	1.51736e-05	1.05236e-06	1.60623e-18
	2.72727	5.40579e-05		1.81208	1.42795e-08	6.70897e-14	3.58014e-05	1.26803e-06	1.69061e-17
	2.87879	0.000375105		1.91275	7.96375e-08	8.2701e-13	8.00518e-05	1.78216e-06	2.77248e-18
	3.0303	0.0032657		2.01342	5.04209e-07	5.60149e-11	0.000169051	2.91117e-06	2.59892e-18
	3.18182	0.0252654		2.11409	3.35876e-06	3.14354e-09	0.000336407	5.51339e-06	6.2727e-17
	3.33333	0.130686		2.21477	2.19159e-05	1.29994e-07	0.000631834	1.18246e-05	3.97458e-15
	3.48485	0.36763		2.31544	0.000131399	3.63721e-06	0.00111064	2.82819e-05	2.3202e-13
	3.63636	0.516129		2.41611	0.00068486	6.44998e-05	0.00182283	7.38563e-05	1.21969e-11
	3.78788	0.373427		2.51678	0.00296964	0.000706147	0.00276475	0.000204498	5.58183e-10
	3.93939	0.15297		2.61745	0.0103614	0.00476564	0.00390005	0.000586963	2.12146e-08
	4.09091	0.0413288		2.71812	0.0285677	0.0202173	0.00510786	0.00169297	6.41366e-07
	4.24242	0.00879949		2.81879	0.061939	0.0559352	0.00624307	0.00477347	1.44078e-05
	4.39394	0.00176		2.91946	0.106287	0.105963	0.0071975	0.0127678	0.000229069
	4.54545	0.000373675		3.02013	0.146532	0.144827	0.00787189	0.0312329	0.00247258
	4.69697	9.67314e-05		3.12081	0.166159	0.150862	0.00828084	0.0682864	0.0175569
	4.84848	3.22852e-05		3.22148	0.159163	0.126206	0.00842654	0.130349	0.0805638
	5	1.45624e-05		3.32215	0.132883	0.0891708	0.00836798	0.213897	0.240851
	5.15152	8.90684e-06		3.42282	0.0996142	0.0558643	0.00815985	0.30026	0.47406
	5.30303	7.2629e-06		3.52349	0.0691748	0.0322458	0.00784587	0.360447	0.642886
	5.45455	7.61135e-06		3.62416	0.0457709	0.0177957	0.00746272	0.376106	0.632618
	5.60606	9.81684e-06		3.72483	0.0295999	0.00967614	0.00708974	0.345907	0.483407
	5.75758	1.487e-05		3.8255	0.0191059	0.00530538	0.00672385	0.2895	0.311052
	5.90909	2.49814e-05		3.92617	0.012527	0.00299478	0.00639231	0.226898	0.179106
	6.06061	4.4596e-05		4.02685	0.00845547	0.00177412	0.00612725	0.172009	0.0986153
	6.21212	8.15269e-05		4.12752	0.00594034	0.00111291	0.00596083	0.129659	0.0559008
	6.36364	0.000146447		4.22819	0.00436992	0.000749438	0.00590473	0.0996304	0.0339634
	6.51515	0.000253473		4.32886	0.00338398	0.000542635	0.00599253	0.0802427	0.0230585
	6.66667	0.000412097		4.42953	0.00276074	0.000426719	0.00621298	0.0682626	0.0176765
	6.81818	0.000622358		4.5302	0.00238346	0.000363943	0.00663718	0.0623803	0.0155773
	6.9697	0.000865284		4.63087	0.00216428	0.000337259	0.00733971	0.0612242	0.015621
	7.12121	0.00110429		4.73154	0.00205174	0.000340579	0.00833893	0.0641536	0.0173981
	7.27273	0.00130147		4.83221	0.00204284	0.000375086	0.00980599	0.0716326	0.0210282
	7.42424	0.00141455		4.93289	0.00212671	0.000444905	0.0118729	0.0836513	0.026827
	7.57576	0.00143627		5.03356	0.00229574	0.000569687	0.0148087	0.100978	0.0349361
	7.72727	0.00137337		5.13423	0.00257067	0.000776277	0.0188504	0.123685	0.0451871
	7.87879	0.00125726		5.2349	0.00295552	0.00112345	0.0245908	0.150782	0.0565689
	8.0303	0.00111329		5.33557	0.00348219	0.00170561	0.0324807	0.180011	0.0667844
	8.18182	0.000967368		5.43624	0.00417779	0.0026717	0.0431446	0.208792	0.0733357
	8.33333	0.000835313		5.53691	0.00507861	0.00427698	0.0574364	0.230613	0.0740272
	8.48485	0.000729005		5.63758	0.00622331	0.00687949	0.0758983	0.241665	0.0687301
	8.63636	0.000648046		5.73826	0.00761773	0.0109856	0.0987861	0.239166	0.0581231
	8.78788	0.000591397		5.83893	0.00930423	0.0171686	0.125699	0.222448	0.0454242
	8.93939	0.000558028		5.9396	0.0112297	0.0258749	0.1548	0.195215	0.0329917
	9.09091	0.000542198		6.04027	0.0133855	0.0372697	0.183258	0.161853	0.0225752
	9.24242	0.000546562		6.14094	0.0156311	0.0507832	0.20799	0.127517	0.0147041
	9.39394	0.000564623		6.24161	0.0178565	0.0649357	0.224467	0.0963262	0.00926346
	9.54545	0.000592046		6.34228	0.0198036	0.0776774	0.230044	0.0702262	0.00574562
	9.69697	0.000626382		6.44295	0.0213513	0.0865477	0.222554	0.0498318	0.00354516
	9.84848	0.000663351		6.54362	0.0223395	0.0896478	0.204463	0.0345493	0.00221108
	10	0.000694963		6.6443	0.0225361	0.0867416	0.177414	0.0237328	0.00141072
	10.1515	0.000715627		6.74497	0.0220735	0.0786858	0.146461	0.0162357	0.000927794
	10.303	0.000720726		6.84564	0.0209205	0.0672627	0.115346	0.0111394	0.000633979
	10.4545	0.000707118		6.94631	0.0192048	0.0543855	0.0873114	0.00767328	0.000453172
	10.6061	0.000675024		7.04698	0.0171203	0.0421023	0.0637645	0.00536925	0.000340269
	10.7576	0.000628545		7.14765	0.0148575	0.0314199	0.0454086	0.00380556	0.000268866
	10.9091	0.000572305		7.24832	0.0125898	0.0227907	0.0315978	0.00275471	0.000222913
	11.0606	0.000512114		7.34899	0.0104436	0.0161876	0.0217245	0.00203116	0.000193611
	11.2121	0.00045278		7.44966	0.00849824	0.0113913	0.014838	0.00153005	0.000175681
	11.3636	0.000397533		7.55034	0.00682197	0.00796833	0.0101801	0.00117923	0.000165872
	11.5152	0.000348833		7.65101	0.00541284	0.00558979	0.00703486	0.000927432	0.00016234
	11.6667	0.000308062		7.75168	0.00424932	0.00395752	0.00490829	0.000746011	0.000162989
	11.8182	0.000274767		7.85235	0.00332246	0.00284337	0.0034934	0.000612261	0.000167618
	11.9697	0.000248786		7.95302	0.00258407	0.00207827	0.00253702	0.000511382	0.000174944
	12.1212	0.000230101		8.05369	0.0020107	0.00155248	0.00188744	0.000435575	0.000184485
	12.2727	0.000217899		8.15436	0.00156567	0.00118569	0.00143922	0.000376676	0.000196099
	12.4242	0.000211243		8.25503	0.00122039	0.000926842	0.00112832	0.000331357	0.000208876
	12.5758	0.000211187		8.3557	0.000957725	0.000742288	0.000906104	0.000294692	0.000222129
	12.7273	0.000217469		8.45638	0.000756772	0.000608319	0.000747832	0.000265606	0.000233886
	12.8788	0.000230867		8.55705	0.000600685	0.000509215	0.000633869	0.000241631	0.000245921
	13.0303	0.000252404		8.65772	0.000482181	0.000434648	0.000550757	0.000222526	0.00025639
	13.1818	0.000283773		8.75839	0.000390259	0.00037802	0.000489092	0.000206875	0.000265011
	13.3333	0.000328994		8.85906	0.000319045	0.000334061	0.000445068	0.000193318	0.000271719
	13.4848	0.000390678		8.95973	0.000263955	0.000299176	0.000412776	0.000182147	0.000276774
	13.6364	0.000475392		9.0604	0.00022072	0.000271054	0.000389841	0.000173017	0.000280399
	13.7879	0.0005906		9.16107	0.000186883	0.000247955	0.000375596	0.000165313	0.000282935
	13.9394	0.000749253		9.26174	0.000160207	0.0002289	0.00036682	0.000158627	0.000284822
	14.0909	0.00096395		9.36242	0.000138897	0.000212672	0.000363784	0.000153235	0.00028576
	14.2424	0.00126601		9.46309	0.000122187	0.000198781	0.000364819	0.000148729	0.000288359
	14.3939	0.00168796		9.56376	0.000108743	0.000186845	0.000369868	0.00014514	0.000289643
	14.5455	0.00229364		9.66443	9.79441e-05	0.000176325	0.000379189	0.000142079	0.000293652
	14.697	0.00316343		9.7651	8.94981e-05	0.000167317	0.000390726	0.000139921	0.000298109
	14.8485	0.00444024		9.86577	8.26887e-05	0.000159388	0.000405554	0.000137985	0.000304467
	15	0.0126893		9.96644	7.73477e-05	0.000152428	0.000422688	0.000136508	0.00031218
				10.0671	7.33291e-05	0.000146579	0.000441607	0.000135684	0.000321569
				10.1678	7.01457e-05	0.000141682	0.000461821	0.000135203	0.000332566
				10.2685	6.80322e-05	0.000137575	0.000483769	0.000135059	0.000344762
				10.3691	6.66433e-05	0.000134392	0.000505668	0.000135375	0.000358521
				10.4698	6.59564e-05	0.000131913	0.000527683	0.000136007	0.000373252
				10.5705	6.58986e-05	0.000130049	0.000548887	0.000137212	0.00038944
				10.6711	6.64009e-05	0.000129087	0.000569452	0.000138756	0.00040579
				10.7718	6.75598e-05	0.000128823	0.000587721	0.000140883	0.000422269
				10.8725	6.91841e-05	0.000129185	0.000604929	0.000143564	0.000439563
				10.9732	7.14067e-05	0.000130487	0.000619322	0.00014697	0.000457058
				11.0738	7.40474e-05	0.000132376	0.000631832	0.000150977	0.000472531
				11.1745	7.73372e-05	0.000135037	0.000642429	0.000155776	0.00048846
				11.2752	8.10042e-05	0.000138458	0.000650133	0.000161381	0.000503568
				11.3758	8.52511e-05	0.000143113	0.000656512	0.000167838	0.000517565
				11.4765	8.99673e-05	0.000148327	0.000661182	0.000175423	0.000530607
				11.5772	9.51831e-05	0.000154598	0.000665067	0.000183808	0.000542731
				11.6779	0.000100878	0.000161784	0.000668297	0.000193364	0.000553906
				11.7785	0.000107077	0.000170096	0.0006712	0.000204308	0.000563508
				11.8792	0.000113717	0.000179535	0.000674576	0.000216231	0.000572478
				11.9799	0.000120884	0.000190051	0.000679152	0.000229776	0.000580725
				12.0805	0.000128485	0.000201407	0.000684526	0.000244367	0.000586812
				12.1812	0.000136702	0.000214329	0.000691496	0.000260854	0.000592647
				12.2819	0.000145027	0.000228067	0.000700822	0.000279119	0.000597574
				12.3826	0.000154065	0.00024301	0.000712357	0.000299059	0.000600823
				12.4832	0.000163349	0.000259054	0.000726346	0.000321625	0.000602965
				12.5839	0.000173209	0.000276261	0.000743259	0.00034613	0.000605772
				12.6846	0.000183202	0.000294669	0.000763758	0.000373791	0.000607288
				12.7852	0.000193648	0.000313789	0.000787251	0.000404484	0.000608722
				12.8859	0.000204263	0.000334094	0.000814174	0.000439207	0.000610128
				12.9866	0.000215334	0.000356156	0.000845323	0.000478113	0.000612594
				13.0872	0.000226247	0.000378653	0.000880871	0.000522693	0.000615721
				13.1879	0.000237795	0.000403382	0.000919629	0.000572798	0.000621253
				13.2886	0.000249323	0.000429838	0.000964786	0.000631213	0.000629026
				13.3893	0.000260873	0.000457748	0.00101384	0.000697703	0.00063947
				13.4899	0.000272788	0.000489341	0.00107012	0.00077383	0.000653537
				13.5906	0.000284849	0.000523152	0.00113109	0.000862929	0.000673183
				13.6913	0.000297129	0.000560889	0.00119983	0.000963695	0.00069773
				13.7919	0.000309732	0.00060377	0.00127647	0.00108267	0.000729845
				13.8926	0.000322747	0.000651651	0.0013637	0.00121974	0.000769376
				13.9933	0.000336328	0.000706785	0.00145994	0.00138001	0.000820852
				14.094	0.000350259	0.000769902	0.00156949	0.00156598	0.000883557
				14.1946	0.000365149	0.000843692	0.00169392	0.00178309	0.000962215
				14.2953	0.000380809	0.000929927	0.0018328	0.00203887	0.00105896
				14.396	0.000397848	0.00102997	0.00199426	0.00233591	0.00117981
				14.4966	0.000416003	0.0011489	0.00217522	0.0026881	0.00132813
				14.5973	0.000435934	0.00128854	0.00238354	0.00309922	0.00151355
				14.698	0.000457991	0.00145494	0.00262081	0.00359292	0.00174381
				14.7987	0.000481681	0.00165487	0.00289247	0.00417299	0.00202944
				14.8993	0.000508812	0.00189075	0.00320257	0.00486979	0.00238732
				15	0.00107629		0.00711738	0.011412	0.00566313

## Sheet: Fig. 3d
		c(s)
	sed. coef. (S)	50 µM DAPK2 + 5 µM 14-3-3	10 µM DAPK2 + 100 µM 14-3-3
	0	0.00906182	0.00484431
	0.100671	0.476033	3.73005e-07
	0.201342	5.90548e-09	8.74685e-15
	0.302013	2.81649e-14	7.28118e-14
	0.402685	4.21072e-19	2.58166e-16
	0.503356	9.93333e-20	5.75294e-18
	0.604027	9.93333e-20	1.10733e-19
	0.704698	9.93333e-20	3.45866e-17
	0.805369	9.93333e-20	6.69929e-15
	0.90604	9.93334e-20	4.28991e-14
	1.00671	9.93333e-20	9.93333e-20
	1.10738	1.88028e-14	2.16089e-15
	1.20805	8.21086e-14	1.05046e-15
	1.30872	1.22189e-14	9.93334e-20
	1.4094	5.58816e-14	7.62689e-14
	1.51007	1.0573e-14	9.93333e-20
	1.61074	9.93333e-20	3.04153e-15
	1.71141	9.93334e-20	5.64813e-14
	1.81208	9.93334e-20	9.93334e-20
	1.91275	9.93334e-20	1.43206e-14
	2.01342	9.93333e-20	6.31605e-15
	2.11409	9.93333e-20	3.81602e-14
	2.21477	2.92033e-18	9.93334e-20
	2.31544	8.70611e-16	9.93333e-20
	2.41611	1.65796e-14	7.02583e-14
	2.51678	2.58686e-13	6.70149e-14
	2.61745	6.54225e-09	4.47484e-14
	2.71812	1.32493e-05	3.66705e-14
	2.81879	0.00284316	1.02086e-15
	2.91946	0.0859243	5.52885e-14
	3.02013	0.614319	2.37664e-10
	3.12081	1.34603	3.87215e-07
	3.22148	1.42178	0.000162972
	3.32215	0.939291	0.01523
	3.42282	0.515771	0.318709
	3.52349	0.29753	1.57342
	3.62416	0.18614	2.18932
	3.72483	0.139225	1.11599
	3.8255	0.126949	0.270293
	3.92617	0.139907	0.0424002
	4.02685	0.167009	0.00597797
	4.12752	0.214469	0.000969889
	4.22819	0.268218	0.00021693
	4.32886	0.312019	7.87343e-05
	4.42953	0.324494	4.90683e-05
	4.5302	0.281522	5.3988e-05
	4.63087	0.218464	9.9942e-05
	4.73154	0.152274	0.000274302
	4.83221	0.0869811	0.00099397
	4.93289	0.0498732	0.00407447
	5.03356	0.0260529	0.0160197
	5.13423	0.0138996	0.0545587
	5.2349	0.00831746	0.137176
	5.33557	0.00527422	0.234956
	5.43624	0.00380507	0.266409
	5.53691	0.00322776	0.184135
	5.63758	0.00319583	0.079119
	5.73826	0.00374799	0.0215719
	5.83893	0.00504016	0.00388279
	5.9396	0.00765294	0.000488957
	6.04027	0.0127926	4.64711e-05
	6.14094	0.0229296	3.62165e-06
	6.24161	0.0420912	2.41135e-07
	6.34228	0.0738203	1.53307e-08
	6.44295	0.127482	9.80614e-10
	6.54362	0.197474	6.67684e-11
	6.6443	0.280258	5.16345e-12
	6.74497	0.355027	4.71053e-13
	6.84564	0.39205	5.26615e-14
	6.94631	0.38709	7.06906e-15
	7.04698	0.329264	1.65054e-14
	7.14765	0.250463	4.69551e-14
	7.24832	0.174533	1.48398e-14
	7.34899	0.114082	3.28967e-15
	7.44966	0.0710074	8.13924e-14
	7.55034	0.0419372	4.16568e-14
	7.65101	0.0251587	2.46464e-14
	7.75168	0.0154116	1.65051e-14
	7.85235	0.00960205	1.27522e-14
	7.95302	0.00643413	6.45188e-15
	8.05369	0.00445569	8.18242e-14
	8.15436	0.00345066	8.21697e-14
	8.25503	0.00278782	8.69215e-14
	8.3557	0.00249163	9.69002e-14
	8.45638	0.00243327	1.66446e-14
	8.55705	0.00246114	2.18085e-14
	8.65772	0.00278238	2.98501e-14
	8.75839	0.00320029	4.21366e-14
	8.85906	0.00393893	6.12472e-14
	8.95973	0.00502623	9.1904e-14
	9.0604	0.00653474	4.60045e-15
	9.16107	0.00857814	7.98251e-15
	9.26174	0.0113978	1.63259e-14
	9.36242	0.0146238	3.34488e-14
	9.46309	0.0183252	6.88161e-14
	9.56376	0.0219899	6.21351e-14
	9.66443	0.0248725	1.98284e-14
	9.7651	0.0264425	4.08274e-14
	9.86577	0.0257854	8.35216e-14
	9.96644	0.0228365	1.1852e-14
	10.0671	0.0178643	2.55793e-14
	10.1678	0.0126538	6.63001e-14
	10.2685	0.00780184	1.04625e-13
	10.3691	0.0041542	2.21072e-13
	10.4698	0.0019179	4.66536e-13
	10.5705	0.000756573	9.69949e-13
	10.6711	0.00025585	1.98117e-12
	10.7718	7.25294e-05	3.98503e-12
	10.8725	1.77124e-05	7.85443e-12
	10.9732	3.67368e-06	1.50006e-11
	11.0738	6.50067e-07	2.82515e-11
	11.1745	1.00952e-07	5.17282e-11
	11.2752	1.34624e-08	9.28566e-11
	11.3758	1.56168e-09	1.62913e-10
	11.4765	1.6504e-10	2.80093e-10
	11.5772	1.57304e-11	4.74418e-10
	11.6779	1.34683e-12	7.94656e-10
	11.7785	7.0898e-15	1.31344e-09
	11.8792	9.33552e-14	2.15981e-09
	11.9799	9.4959e-14	3.5137e-09
	12.0805	1.06321e-14	5.76689e-09
	12.1812	1.23718e-15	9.40713e-09
	12.2819	2.75262e-14	1.54458e-08
	12.3826	5.48489e-14	2.54681e-08
	12.4832	1.21637e-14	4.21755e-08
	12.5839	3.44134e-14	7.03583e-08
	12.6846	9.48488e-14	1.17709e-07
	12.7852	7.2973e-14	1.9718e-07
	12.8859	7.6555e-14	3.34644e-07
	12.9866	3.43533e-14	5.64148e-07
	13.0872	3.31582e-14	9.5542e-07
	13.1879	5.02929e-15	1.61957e-06
	13.2886	4.95887e-14	2.74494e-06
	13.3893	2.81804e-14	4.65004e-06
	13.4899	2.55584e-14	7.85035e-06
	13.5906	4.36058e-14	1.32201e-05
	13.6913	3.78228e-14	2.21096e-05
	13.7919	6.15285e-14	3.71879e-05
	13.8926	6.3627e-14	6.26786e-05
	13.9933	4.66394e-14	0.00010423
	14.094	4.79804e-15	0.000175044
	14.1946	3.38273e-15	0.000290994
	14.2953	4.12302e-15	0.000490197
	14.396	2.14445e-15	0.000819538
	14.4966	5.43298e-15	0.00138698
	14.5973	1.08682e-12	0.002338
	14.698	4.30183e-10	0.00396875
	14.7987	2.90512e-07	0.00676995
	14.8993	0.000329982	0.0116638
	15	1.29976	0.0401216

## Sheet: Fig4a
SAXS
Scattering curve			Guinier plot
s (nm-1)	I(s)		s2 (nm-2)	ln I(s)
0.0750983	37189.6		0.0750983	37189.6
0.0778797	37535.5		0.0778797	37535.5
0.0806611	37111.3		0.0806611	37111.3
0.0834424	36905.6		0.0834424	36905.6
0.0862238	36601.7		0.0862238	36601.7
0.0890052	36839.4		0.0890052	36839.4
0.0917866	36990		0.0917866	36990
0.094568	36389.3		0.094568	36389.3
0.0973494	36433.1		0.0973494	36433.1
0.100131	36314.2		0.100131	36314.2
0.102912	36354.9		0.102912	36354.9
0.105694	36320		0.105694	36320
0.108475	36011.1		0.108475	36011.1
0.111256	35951.4		0.111256	35951.4
0.114038	36149.4		0.114038	36149.4
0.116819	35999.5		0.116819	35999.5
0.1196	35573.8		0.1196	35573.8
0.122382	35487.2		0.122382	35487.2
0.125163	35196.8		0.125163	35196.8
0.127945	35257.1		0.127945	35257.1
0.130726	35138.6		0.130726	35138.6
0.133507	34979.9		0.133507	34979.9
0.136289	34682.4		0.136289	34682.4
0.13907	34498.4		0.13907	34498.4
0.141851	34451.9		0.141851	34451.9
0.144633	34304.1		0.144633	34304.1
0.147414	34211		0.147414	34211
0.150196	34023.3		0.150196	34023.3
0.152977	33752.4		0.152977	33752.4
0.155758	33928.1		0.155758	33928.1
0.15854	33554.4		0.15854	33554.4
0.161321	33396.5		0.161321	33396.5
0.164103	33255.4		0.164103	33255.4
0.166884	33022.1		0.166884	33022.1
0.169665	32753.2		0.169665	32753.2
0.172447	32566.2		0.172447	32566.2
0.175228	32534.1		0.175228	32534.1
0.178009	32274.5		0.178009	32274.5
0.180791	32119.7		0.180791	32119.7
0.183572	31945.9		0.183572	31945.9
0.186354	31670.4		0.186354	31670.4
0.189135	31457.7		0.189135	31457.7
0.191916	31350.8		0.191916	31350.8
0.194698	31233.9		0.194698	31233.9
0.197479	31044.9		0.197479	31044.9
0.200261	30794.5		0.200261	30794.5
0.203042	30612.3		0.203042	30612.3
0.205823	30424.4		0.205823	30424.4
0.208605	30056.1		0.208605	30056.1
0.211386	30043.3		0.211386	30043.3
0.214167	29774.6		0.214167	29774.6
0.216949	29653.7		0.216949	29653.7
0.21973	29403.4		0.21973	29403.4
0.222512	29250.7		0.222512	29250.7
0.225293	29020.3		0.225293	29020.3
0.228074	28731.7		0.228074	28731.7
0.230856	28572.7		0.230856	28572.7
0.233637	28475.5		0.233637	28475.5
0.236418	28076.4		0.236418	28076.4
0.2392	28101.3		0.2392	28101.3
0.241981	27963.3		0.241981	27963.3
0.244763	27634.7		0.244763	27634.7
0.247544	27378.6		0.247544	27378.6
0.250325	27010.7		0.250325	27010.7
0.253107	26867.2		0.253107	26867.2
0.255888	26748.2		0.255888	26748.2
0.25867	26544.8		0.25867	26544.8
0.261451	26259.5		0.261451	26259.5
0.264232	26152.7		0.264232	26152.7
0.267014	25971.2		0.267014	25971.2
0.269795	25689.7		0.269795	25689.7
0.272576	25633.5		0.272576	25633.5
0.275358	25270		0.275358	25270
0.278139	25066.6		0.278139	25066.6
0.280921	24764		0.280921	24764
0.283702	24585.5		0.283702	24585.5
0.286483	24458.2		0.286483	24458.2
0.289265	24138.5		0.289265	24138.5
0.292046	23971.9		0.292046	23971.9
0.294828	23881.1		0.294828	23881.1
0.297609	23453.5		0.297609	23453.5
0.30039	23425.3		0.30039	23425.3
0.303172	23023.4		0.303172	23023.4
0.305953	22916		0.305953	22916
0.308734	22720.8		0.308734	22720.8
0.311516	22464.2		0.311516	22464.2
0.314297	22284.7		0.314297	22284.7
0.317079	21961		0.317079	21961
0.31986	21770.9
0.322641	21685.8
0.325423	21410.2
0.328204	21278.7
0.330985	20981.8
0.333767	20878.4
0.336548	20501.8
0.33933	20382.1
0.342111	20111.4
0.344892	19928.4
0.347674	19682.1
0.350455	19428.1
0.353237	19358.2
0.356018	19161.3
0.358799	18845.2
0.361581	18782.3
0.364362	18480.7
0.367143	18389.5
0.369925	18065.8
0.372706	17876.8
0.375488	17697.6
0.378269	17492.1
0.38105	17248.2
0.383832	17202.1
0.386613	16977.5
0.389395	16780.7
0.392176	16645.3
0.394957	16290.7
0.397739	16240.9
0.40052	15935.5
0.403301	15880.3
0.406083	15615.4
0.408864	15399
0.411646	15217.5
0.414427	14966.6
0.417208	14948.2
0.41999	14711.8
0.422771	14508.9
0.425553	14361.5
0.428334	14161.1
0.431115	13984.9
0.433897	13822.3
0.436678	13617.4
0.439459	13520.2
0.442241	13321.5
0.445022	13135.5
0.447804	12984.8
0.450585	12738.1
0.453366	12590.5
0.456148	12402.9
0.458929	12334.9
0.46171	12152.8
0.464492	11916.3
0.467273	11851.4
0.470055	11790.9
0.472836	11530.9
0.475617	11403.1
0.478399	11270
0.48118	11156.1
0.483962	10947
0.486743	10723.2
0.489524	10743.4
0.492306	10435.3
0.495087	10375
0.497868	10121.6
0.50065	10055.1
0.503431	9917.79
0.506213	9828.17
0.508994	9600.04
0.511775	9359.43
0.514557	9367.57
0.517338	9220.37
0.52012	9150.34
0.522901	8940.15
0.525682	8906.88
0.528464	8717.05
0.531245	8630.14
0.534026	8449.93
0.536808	8403.55
0.539589	8248.87
0.542371	8005.68
0.545152	7967.38
0.547933	7885.8
0.550715	7720.55
0.553496	7650.41
0.556277	7578.49
0.559059	7438.47
0.56184	7315.38
0.564622	7275.05
0.567403	7121.95
0.570184	6896.28
0.572966	6970.42
0.575747	6847.05
0.578529	6699.9
0.58131	6577.68
0.584091	6566.26
0.586873	6461.86
0.589654	6382.69
0.592435	6174.13
0.595217	6121.43
0.597998	6071.44
0.60078	6023.59
0.603561	5836.73
0.606342	5770.22
0.609124	5712.26
0.611905	5578.76
0.614687	5678.88
0.617468	5443.43
0.620249	5401.57
0.623031	5314.62
0.625812	5248.36
0.628593	5122.89
0.631375	5034.15
0.634156	5051.17
0.636938	4941.6
0.639719	4800.38
0.6425	4842.99
0.645282	4690.94
0.648063	4611.79
0.650844	4596.85
0.653626	4536.58
0.656407	4436.34
0.659189	4329.7
0.66197	4254.69
0.664751	4325.37
0.667533	4179.32
0.670314	4141.06
0.673096	4050.87
0.675877	3951.46
0.678658	4005.99
0.68144	3859.59
0.684221	3827.62
0.687002	3812.83
0.689784	3686.3
0.692565	3631.89
0.695347	3600.3
0.698128	3532.56
0.700909	3540.5
0.703691	3441.4
0.706472	3462.72
0.709254	3406.77
0.712035	3365.18
0.714816	3248.63
0.717598	3182.25
0.720379	3193.29
0.72316	3093.61
0.725942	3135.11
0.728723	3094.82
0.731505	3040.94
0.734286	2971.76
0.737067	2967.68
0.739849	2886.36
0.74263	2864.03
0.745412	2844.29
0.748193	2711.72
0.750974	2742.78
0.753756	2723.57
0.756537	2618.12
0.759318	2652.92
0.7621	2613.51
0.764881	2590.96
0.767663	2526.12
0.770444	2501.64
0.773225	2526.3
0.776007	2468.47
0.778788	2413.46
0.781569	2362.21
0.784351	2389.44
0.787132	2298.78
0.789914	2250.66
0.792695	2265.48
0.795476	2198.26
0.798258	2200.21
0.801039	2194.84
0.803821	2166.34
0.806602	2132.5
0.809383	2100.66
0.812165	2093.65
0.814946	2090.68
0.817727	2081.36
0.820509	2019.42
0.82329	2035.68
0.826072	1941.48
0.828853	1960.71
0.831634	1992.48
0.834416	1960.38
0.837197	1896.08
0.839979	1850.81
0.84276	1858.81
0.845541	1830.33
0.848323	1908.93
0.851104	1785.37
0.853885	1788.67
0.856667	1737.36
0.859448	1688.78
0.86223	1672.97
0.865011	1745.39
0.867792	1690.92
0.870574	1631.32
0.873355	1669.41
0.876136	1598.84
0.878918	1630.7
0.881699	1596.51
0.884481	1513.88
0.887262	1554.89
0.890043	1542.77
0.892825	1501.54
0.895606	1440.7
0.898388	1541.74
0.901169	1442.13
0.90395	1454.52
0.906732	1454.17
0.909513	1386.19
0.912294	1367.29
0.915076	1376.65
0.917857	1440.43
0.920639	1414.9
0.92342	1404.58
0.926201	1339.87
0.928983	1347.79
0.931764	1281.24
0.934546	1372.98
0.937327	1324.04
0.940108	1293.89
0.94289	1310.5
0.945671	1253.67
0.948452	1254.42
0.951234	1337.31
0.954015	1211.84
0.956797	1251.4
0.959578	1289.67
0.962359	1178.67
0.965141	1232.09
0.967922	1198.01
0.970703	1200.33
0.973485	1204.05
0.976266	1148.38
0.979048	1092.5
0.981829	1216.2
0.98461	1166.22
0.987392	1110.82
0.990173	1070.98
0.992955	1030.55
0.995736	1076.24
0.998517	1079.58
1.0013	1144.33
1.00408	1031.63
1.00686	1028.92
1.00964	1020.33
1.01242	1053.52
1.01521	1069.74
1.01799	1017.26
1.02077	993.504
1.02355	998.971
1.02633	1066.59
1.02911	961.948
1.03189	1008.16
1.03468	994.769
1.03746	974.074
1.04024	978.099
1.04302	971.492
1.0458	923.056
1.04858	933.188
1.05136	940.843
1.05414	904.996
1.05693	926.731
1.05971	944.223
1.06249	908.405
1.06527	891.175
1.06805	922.972
1.07083	902.906
1.07361	834.053
1.0764	877.329
1.07918	859.911
1.08196	851.296
1.08474	829.779
1.08752	778.645
1.0903	803.856
1.09308	836.195
1.09587	807.941
1.09865	796.595
1.10143	829.457
1.10421	790.958
1.10699	809.892
1.10977	820.549
1.11255	753.775
1.11534	751.082
1.11812	792.506
1.1209	781.233
1.12368	790.693
1.12646	721.194
1.12924	740.436
1.13202	740.869
1.13481	719.591
1.13759	735.305
1.14037	716.9
1.14315	737.297
1.14593	714.5
1.14871	680.642
1.15149	733.927
1.15427	687.702
1.15706	652.998
1.15984	638.7
1.16262	617.913
1.1654	709.611
1.16818	699.029
1.17096	672.903
1.17374	710.12
1.17653	693.544
1.17931	687.055
1.18209	636.277
1.18487	665.175
1.18765	644.651
1.19043	650.64
1.19321	612.789
1.196	622.324
1.19878	593.778
1.20156	658.752
1.20434	659.218
1.20712	619.677
1.2099	644.843
1.21268	638.259
1.21547	615.826
1.21825	578.577
1.22103	584.413
1.22381	632.726
1.22659	630.399
1.22937	607.029
1.23215	499.073
1.23493	573.466
1.23772	612.606
1.2405	534.868
1.24328	558.671
1.24606	564.239
1.24884	561.551
1.25162	563.01
1.2544	588.615
1.25719	547.933
1.25997	532.699
1.26275	559.394
1.26553	513.691
1.26831	523.277
1.27109	459.142
1.27387	522.073
1.27666	506.245
1.27944	483.937
1.28222	493.365
1.285	441.909
1.28778	471.768
1.29056	489.517
1.29334	499.171
1.29613	509.999
1.29891	546.014
1.30169	465.224
1.30447	471.431
1.30725	479.951
1.31003	463.065
1.31281	474.417
1.31559	476.213
1.31838	458.412
1.32116	466.238
1.32394	446.584
1.32672	503.291
1.3295	468.185
1.33228	505.663
1.33506	433.836
1.33785	481.998
1.34063	459.887
1.34341	419.435
1.34619	445.553
1.34897	456.416
1.35175	507.897
1.35453	397.817
1.35732	419.778
1.3601	375.553
1.36288	412.326
1.36566	448.217
1.36844	427.991
1.37122	439.76
1.374	419.752
1.37679	388.014
1.37957	365.296
1.38235	379.57
1.38513	398.275
1.38791	390.966
1.39069	377.082
1.39347	404.809
1.39626	379.134
1.39904	407.89
1.40182	413.636
1.4046	413.637
1.40738	356.426
1.41016	352.895
1.41294	350.981
1.41572	340.08
1.41851	436.942
1.42129	354.961
1.42407	415.181
1.42685	363.383
1.42963	384.395
1.43241	389.947
1.43519	320.084
1.43798	356.65
1.44076	355.619
1.44354	357.565
1.44632	345.803
1.4491	346.245
1.45188	397.736
1.45466	348.18
1.45745	355.355
1.46023	380.783
1.46301	407.223
1.46579	358.374
1.46857	324.72
1.47135	333.184
1.47413	314.82
1.47692	308.302
1.4797	324.804
1.48248	335.113
1.48526	315.473
1.48804	341.063
1.49082	356.639
1.4936	271.74
1.49638	361.529
1.49917	317.338
1.50195	295.212
1.50473	360.875
1.50751	323.611
1.51029	295.454
1.51307	265.016
1.51585	301.564
1.51864	287.27
1.52142	293.004
1.5242	335.93
1.52698	272.616
1.52976	239.787
1.53254	298.011
1.53532	279.889
1.53811	304.085
1.54089	318.19
1.54367	256.285
1.54645	311.365
1.54923	279.964
1.55201	287.608
1.55479	267.136
1.55758	229.047
1.56036	222.162
1.56314	273.706
1.56592	293.162
1.5687	258.209
1.57148	267.844
1.57426	276.457
1.57704	262.101
1.57983	224.054
1.58261	222.088
1.58539	229.101
1.58817	217.081
1.59095	276.278
1.59373	279.075
1.59651	276.279
1.5993	250.296
1.60208	298.717
1.60486	287.57
1.60764	269.395
1.61042	280.456
1.6132	249.449
1.61598	247.277
1.61877	248.849
1.62155	227.382
1.62433	291.294
1.62711	229.406
1.62989	240.232
1.63267	189.836
1.63545	238.108
1.63824	222.865
1.64102	241.251
1.6438	241.565
1.64658	264.406
1.64936	253.687
1.65214	231.466
1.65492	248.921
1.6577	192.236
1.66049	220.756
1.66327	238.804
1.66605	212.145
1.66883	220.569
1.67161	197.837
1.67439	211.832
1.67717	234.751
1.67996	215.463
1.68274	185.491
1.68552	236.849
1.6883	175.715
1.69108	196.748
1.69386	159.763
1.69664	216.012
1.69943	201.169
1.70221	208.806
1.70499	187.048
1.70777	269.12
1.71055	191.599
1.71333	199.711
1.71611	195.13
1.7189	172.592
1.72168	215.886
1.72446	203.575
1.72724	203.074
1.73002	181.94
1.7328	219.302
1.73558	206.996
1.73837	179.105
1.74115	207.899
1.74393	151.306
1.74671	189.685
1.74949	159.485
1.75227	182.402
1.75505	205.938
1.75783	155.732
1.76062	190.492
1.7634	158.031
1.76618	205.18
1.76896	220.616
1.77174	180.032
1.77452	180.765
1.7773	160.945
1.78009	189.564
1.78287	219.861
1.78565	184.665
1.78843	192.031
1.79121	176.225
1.79399	198.028
1.79677	159.026
1.79956	140.69
1.80234	153.212
1.80512	183.263
1.8079	177.02
1.81068	178.845
1.81346	172.506
1.81624	159.834
1.81903	166.861
1.82181	120.641
1.82459	166.524
1.82737	133.879
1.83015	132.49
1.83293	159.476
1.83571	164.832
1.83849	136.309
1.84128	134.69
1.84406	156.17
1.84684	116.495
1.84962	158.77
1.8524	161.493
1.85518	156.055
1.85796	151.219
1.86075	181.385
1.86353	98.0953
1.86631	159.16
1.86909	166.988
1.87187	160.579
1.87465	150.339
1.87743	124.435
1.88022	159.516
1.883	161.021
1.88578	97.4662
1.88856	153.54
1.89134	120.781
1.89412	132.235
1.8969	150.723
1.89969	174.346
1.90247	152.876
1.90525	136.048
1.90803	142.017
1.91081	154.426
1.91359	159.062
1.91637	137.531
1.91915	130.951
1.92194	110.257
1.92472	177.145
1.9275	134.608
1.93028	129.804
1.93306	154.699
1.93584	128.732
1.93862	145.427
1.94141	140.813
1.94419	127.311
1.94697	102.612
1.94975	97.0253
1.95253	113.347
1.95531	134.546
1.95809	141.91
1.96088	120.171
1.96366	104.572
1.96644	114.222
1.96922	135.666
1.972	111.048
1.97478	140.936
1.97756	115.001
1.98035	84.7093
1.98313	106.267
1.98591	141.591
1.98869	114.034
1.99147	147.751
1.99425	94.1616
1.99703	137.514
1.99982	145.689
2.0026	72.7794
2.00538	131.626
2.00816	107.702
2.01094	60.4063
2.01372	102.475
2.0165	139.517
2.01928	119.644
2.02207	140.4
2.02485	130.455
2.02763	148.649
2.03041	103.632
2.03319	96.2047
2.03597	80.5345
2.03875	142.399
2.04154	95.7048
2.04432	128.319
2.0471	168.921
2.04988	89.0854
2.05266	110.095
2.05544	108.571
2.05822	133.067
2.06101	121.318
2.06379	112.945
2.06657	100.165
2.06935	64.5342
2.07213	111.281
2.07491	96.7053
2.07769	113.154
2.08048	122.329
2.08326	124.033
2.08604	120.281
2.08882	79.9802
2.0916	118.846
2.09438	49.8559
2.09716	96.7474
2.09994	91.3901
2.10273	117.022
2.10551	126.315
2.10829	147.639
2.11107	76.3827
2.11385	109.12
2.11663	99.1811
2.11941	90.05
2.1222	81.6913
2.12498	151.696
2.12776	125.746
2.13054	122.816
2.13332	111.281
2.1361	113.613
2.13888	93.6799
2.14167	93.5078
2.14445	113.273
2.14723	52.2185
2.15001	112.897
2.15279	47.9435
2.15557	96.5767
2.15835	94.3471
2.16114	101.816
2.16392	87.1722
2.1667	87.9911
2.16948	99.0009
2.17226	79.1442
2.17504	64.4398
2.17782	93.7047
2.1806	102.203
2.18339	84.4944
2.18617	125.621
2.18895	64.3422
2.19173	66.6078
2.19451	101.539
2.19729	91.8002
2.20007	70.9919
2.20286	116.137
2.20564	65.4235
2.20842	89.1462
2.2112	92.4747
2.21398	59.4416
2.21676	88.4243
2.21954	101.946
2.22233	111.15
2.22511	48.3342
2.22789	111.564
2.23067	84.1763
2.23345	85.7035
2.23623	76.8405
2.23901	110.301
2.2418	76.2995
2.24458	117.412
2.24736	95.6603
2.25014	80.8792
2.25292	53.9404
2.2557	102.962
2.25848	70.606
2.26127	101.147
2.26405	70.7572
2.26683	66.6244
2.26961	91.3304
2.27239	49.3235
2.27517	77.4473
2.27795	104.44
2.28073	84.1815
2.28352	90.0794
2.2863	101.781
2.28908	76.0034
2.29186	67.4513
2.29464	86.8086
2.29742	51.8549
2.3002	104.293
2.30299	74.0293
2.30577	71.0701
2.30855	85.4582
2.31133	81.4173
2.31411	87.1797
2.31689	106.993
2.31967	104.374
2.32246	47.4807
2.32524	101.534
2.32802	70.58
2.3308	112.01
2.33358	121.524
2.33636	106.065
2.33914	97.9855
2.34193	89.2226
2.34471	100.927
2.34749	63.5695
2.35027	92.3012
2.35305	108.817
2.35583	76.3575
2.35861	135.075
2.36139	100.058
2.36418	80.9832
2.36696	30.5643
2.36974	79.434
2.37252	71.2502
2.3753	147.942
2.37808	48.6104
2.38086	82.8355
2.38365	62.2797
2.38643	77.4314
2.38921	71.8279
2.39199	109.651
2.39477	74.3886
2.39755	76.2633
2.40033	104.456
2.40312	72.7922
2.4059	80.9443
2.40868	95.4577
2.41146	104.567
2.41424	43.3574
2.41702	95.0443
2.4198	132.452
2.42259	56.0566
2.42537	85.5334
2.42815	71.0374
2.43093	100.27
2.43371	74.4616
2.43649	63.9306
2.43927	60.2183
2.44205	108.285
2.44484	90.9815
2.44762	60.9244
2.4504	73.4698
2.45318	78.409
2.45596	92.2529
2.45874	104.664
2.46152	88.2943
2.46431	102.465
2.46709	91.4126
2.46987	41.3847
2.47265	81.2699
2.47543	68.2923
2.47821	74.5914
2.48099	89.2347
2.48378	78.0834
2.48656	98.0108
2.48934	83.1601
2.49212	71.7913
2.4949	88.2174
2.49768	59.8714
2.50046	72.432
2.50325	78.6113
2.50603	74.9231
2.50881	81.2434
2.51159	65.1312
2.51437	42.4547
2.51715	73.1192
2.51993	40.6051
2.52271	101.35
2.5255	37.3031
2.52828	55.7135
2.53106	89.0047
2.53384	74.0876
2.53662	86.5715
2.5394	75.3345
2.54218	89.2803
2.54497	78.8126
2.54775	71.3978
2.55053	74.6651
2.55331	48.2993
2.55609	93.9846
2.55887	53.1133
2.56165	90.7001
2.56444	12.2341
2.56722	97.9044
2.57	72.8126
2.57278	59.4487
2.57556	55.9643
2.57834	51.1796
2.58112	71.0845
2.58391	99.9245
2.58669	65.4392
2.58947	50.0016
2.59225	88.6684
2.59503	68.8124
2.59781	68.4274
2.60059	84.6314
2.60338	50.9681
2.60616	103.823
2.60894	65.4762
2.61172	63.391
2.6145	96.33
2.61728	82.3478
2.62006	106.247
2.62284	34.1352
2.62563	59.6884
2.62841	117.916
2.63119	49.9674
2.63397	10.3116
2.63675	51.2883
2.63953	68.6777
2.64231	68.4432
2.6451	45.9106
2.64788	107.753
2.65066	61.5228
2.65344	74.6176
2.65622	82.3626
2.659	75.9711
2.66178	82.489
2.66457	130.873
2.66735	60.7446
2.67013	84.4566
2.67291	108.547
2.67569	61.3742
2.67847	79.3299
2.68125	39.8767
2.68404	27.3805
2.68682	49.4638
2.6896	91.6129
2.69238	123.167
2.69516	68.368
2.69794	75.0729
2.70072	40.3742
2.7035	92.5691
2.70629	53.6032
2.70907	46.7013
2.71185	49.8578
2.71463	44.2886
2.71741	61.9896
2.72019	49.7584
2.72297	64.9728
2.72576	37.2618
2.72854	46.6384
2.73132	76.0937
2.7341	32.3942
2.73688	44.4713
2.73966	46.9991
2.74244	98.6064
2.74523	69.1632
2.74801	54.9524
2.75079	116.338
2.75357	65.3529
2.75635	52.1813
2.75913	38.546
2.76191	37.4398
2.7647	82.8867
2.76748	79.3825
2.77026	42.341
2.77304	71.1871
2.77582	76.3969
2.7786	101.276
2.78138	61.8812
2.78416	65.7135
2.78695	75.4978
2.78973	64.114
2.79251	97.435
2.79529	17.3305
2.79807	76.2951
2.80085	65.6859
2.80363	82.5305
2.80642	43.4876
2.8092	51.9013
2.81198	92.011
2.81476	79.2553
2.81754	70.1205
2.82032	92.5516
2.8231	63.987
2.82589	69.2408
2.82867	85.2191
2.83145	67.7776
2.83423	48.0226
2.83701	85.6422
2.83979	84.8698
2.84257	53.4196
2.84536	103.076
2.84814	74.8148
2.85092	124.372
2.8537	46.2786
2.85648	56.7787
2.85926	76.7147
2.86204	85.3029
2.86483	60.06
2.86761	48.605
2.87039	81.0215
2.87317	44.3154
2.87595	74.5732
2.87873	38.174
2.88151	76.8045
2.88429	52.3673
2.88708	102.603
2.88986	82.3308
2.89264	53.5706
2.89542	17.8261
2.8982	15.2909
2.90098	7.29362
2.90376	66.4543
2.90655	60.0579
2.90933	76.7109
2.91211	70.375
2.91489	56.3014
2.91767	81.707
2.92045	77.5508
2.92323	65.751
2.92602	49.4398
2.9288	98.8111
2.93158	44.982
2.93436	63.394
2.93714	62.1663
2.93992	56.0076
2.9427	52.7152
2.94549	57.2834
2.94827	73.376
2.95105	53.1023
2.95383	82.5651
2.95661	22.0939
2.95939	95.0043
2.96217	36.9246
2.96495	45.958
2.96774	37.4668
2.97052	54.7407
2.9733	38.8555
2.97608	60.7642
2.97886	53.97
2.98164	43.0591
2.98442	43.0064
2.98721	51.4728
2.98999	42.7411
2.99277	36.8737
2.99555	91.0234
2.99833	43.5598
3.00111	79.9748
3.00389	16.9936
3.00668	35.0885
3.00946	88.19
3.01224	63.0485
3.01502	83.3253
3.0178	60.265
3.02058	72.1695
3.02336	35.4159
3.02615	53.8332
3.02893	25.2539
3.03171	28.745
3.03449	58.3145
3.03727	28.626
3.04005	73.4579
3.04283	62.4922
3.04561	50.2589
3.0484	51.8378
3.05118	90.9211
3.05396	51.6701
3.05674	56.8005
3.05952	62.1624
3.0623	10.9733
3.06508	42.9371
3.06787	78.4432
3.07065	64.0385
3.07343	19.9431
3.07621	42.5688
3.07899	40.8345
3.08177	69.8553
3.08455	44.8284
3.08734	33.882
3.09012	67.511
3.0929	84.7785
3.09568	67.0985
3.09846	39.6215
3.10124	73.4349
3.10402	15.9081
3.10681	51.626
3.10959	32.946
3.11237	31.3709
3.11515	48.7691
3.11793	44.6062
3.12071	68.6716
3.12349	96.3536
3.12627	45.0034
3.12906	36.1113
3.13184	47.1544
3.13462	63.5303
3.1374	45.6341
3.14018	88.0071
3.14296	79.6228
3.14574	19.9388
3.14853	64.9607
3.15131	32.1275
3.15409	62.2024
3.15687	82.5755
3.15965	35.8419
3.16243	21.0374
3.16521	19.1481
3.168	73.9992
3.17078	44.7039
3.17356	102.75
3.17634	48.8449
3.17912	73.7537
3.1819	82.7415
3.18468	51.7152
3.18747	25.809
3.19025	46.1104
3.19303	43.1222
3.19581	64.2784
3.19859	59.1737
3.20137	17.651
3.20415	70.7657
3.20694	45.9055
3.20972	74.1033
3.2125	41.3158
3.21528	30.9342
3.21806	64.4366
3.22084	48.526
3.22362	52.8929
3.2264	72.7209
3.22919	56.0678
3.23197	24.1932
3.23475	56.8913
3.23753	51.6201
3.24031	57.3918
3.24309	64.7928
3.24587	58.7212
3.24866	48.2997
3.25144	58.8499
3.25422	50.8923
3.257	46.8044
3.25978	32.1772
3.26256	55.7079
3.26534	48.4182
3.26813	33.4416
3.27091	35.3535
3.27369	42.8759
3.27647	26.4121
3.27925	75.3983
3.28203	19.1965
3.28481	18.9441
3.2876	39.8807
3.29038	41.9115
3.29316	41.6942
3.29594	4.06422
3.29872	80.3946
3.3015	44.1484
3.30428	34.206
3.30706	16.0762
3.30985	33.0135
3.31263	60.0437
3.31541	30.87
3.31819	46.4397
3.32097	41.2389
3.32375	45.7067
3.32653	74.254
3.32932	37.0321
3.3321	29.8613
3.33488	47.3774
3.33766	23.8607
3.34044	59.7867
3.34322	54.526
3.346	56.8179
3.34879	54.9815
3.35157	45.2957
3.35435	50.9975
3.35713	39.6383
3.35991	59.5634
3.36269	52.058
3.36547	61.4653
3.36826	47.735
3.37104	37.923
3.37382	53.5673
3.3766	16.726
3.37938	31.8399
3.38216	27.013
3.38494	44.2751
3.38772	36.7915
3.39051	31.6956
3.39329	91.7734
3.39607	39.9783
3.39885	58.9959
3.40163	3.34603
3.40441	21.5531
3.40719	40.2532
3.40998	49.7888
3.41276	48.9962
3.41554	70.2738
3.41832	37.8539
3.4211	53.5524
3.42388	47.4458
3.42666	22.3238
3.42945	85.6833
3.43223	22.0028
3.43501	25.217
3.43779	53.499
3.44057	52.5508
3.44335	53.3214
3.44613	65.8424
3.44892	40.7559
3.4517	24.1989
3.45448	65.2205
3.45726	61.0868
3.46004	28.7319
3.46282	70.966
3.4656	63.136
3.46839	45.5023
3.47117	55.2885
3.47395	94.0817
3.47673	74.3173
3.47951	85.6526
3.48229	30.9593
3.48507	54.3248
3.48785	48.8006
3.49064	23.987
3.49342	16.7133
3.4962	65.9311
3.49898	36.3655
3.50176	26.9701
3.50454	19.1338
3.50732	56.9774
3.51011	44.4542
3.51289	34.6508
3.51567	42.9
3.51845	33.5332
3.52123	49.7342
3.52401	37.0899
3.52679	35.6036
3.52958	51.3534
3.53236	54.7728
3.53514	30.0472
3.53792	17.0812
3.5407	20.8115
3.54348	35.9324
3.54626	25.9677
3.54905	55.2828
3.55183	44.9848
3.55461	38.9805
3.55739	10.7975
3.56017	27.0705
3.56295	39.1219
3.56573	30.8291
3.56851	75.7941
3.5713	60.9663
3.57408	30.7154
3.57686	41.4121
3.57964	13.5174
3.58242	14.2652
3.5852	10.0204
3.58798	65.3769
3.59077	42.8888
3.59355	57.9757
3.59633	53.7056
3.59911	70.1576
3.60189	74.0165
3.60467	18.8644
3.60745	22.9636
3.61024	43.8003
3.61302	34.55
3.6158	61.1909
3.61858	41.4445
3.62136	39.0587
3.62414	57.76
3.62692	16.5707
3.62971	23.1304
3.63249	42.7183
3.63527	48.0676
3.63805	32.5498
3.64083	50.9594
3.64361	28.1419
3.64639	23.8472
3.64917	10.25
3.65196	-1.29837
3.65474	12.2007
3.65752	12.2963
3.6603	48.741
3.66308	36.6538
3.66586	32.6219
3.66864	45.1584
3.67143	67.0789
3.67421	37.2086
3.67699	4.81808
3.67977	51.4489
3.68255	29.4869
3.68533	59.6124
3.68811	23.9243
3.6909	29.8856
3.69368	78.0634
3.69646	56.3628
3.69924	48.9512
3.70202	35.4243
3.7048	26.8777
3.70758	20.296
3.71037	47.4409
3.71315	54.0294
3.71593	10.8156
3.71871	65.8067
3.72149	32.9624
3.72427	22.8886
3.72705	57.3292
3.72984	30.318
3.73262	33.9173
3.7354	57.3688
3.73818	74.654
3.74096	22.468
3.74374	46.3523
3.74652	39.1295
3.7493	20.2519
3.75209	78.7947
3.75487	26.7067
3.75765	25.0465
3.76043	60.2562
3.76321	39.6808
3.76599	43.3143
3.76877	84.0326
3.77156	80.9123
3.77434	16.1135
3.77712	70.4961
3.7799	64.4833
3.78268	28.5847
3.78546	48.5633
3.78824	70.8321
3.79103	39.8088
3.79381	61.3476
3.79659	43.9118
3.79937	73.409
3.80215	26.0192
3.80493	18.0862
3.80771	89.4644
3.8105	-7.08392
3.81328	51.5917
3.81606	59.4682
3.81884	17.35
3.82162	30.2586
3.8244	42.6219
3.82718	21.9605
3.82996	54.1095
3.83275	15.6964
3.83553	-7.73903
3.83831	40.7744
3.84109	15.7134
3.84387	33.3687
3.84665	43.4029
3.84943	16.7537
3.85222	52.475
3.855	16.3895
3.85778	49.0871
3.86056	44.7365
3.86334	27.8513
3.86612	42.3498
3.8689	47.0456
3.87169	51.8077
3.87447	41.5139
3.87725	63.9994
3.88003	31.9344
3.88281	56.8537
3.88559	45.4573
3.88837	28.4977
3.89116	50.1534
3.89394	47.1652
3.89672	61.6213
3.8995	26.1976
3.90228	26.8066
3.90506	11.303
3.90784	56.2746
3.91062	27.2134
3.91341	50.9655
3.91619	22.4734
3.91897	72.3811
3.92175	25.028
3.92453	14.9065
3.92731	49.8802
3.93009	53.6711
3.93288	25.6312
3.93566	54.6354
3.93844	41.2917
3.94122	50.6306
3.944	61.8323
3.94678	46.1997
3.94956	68.9512
3.95235	49.1339
3.95513	58.1573
3.95791	49.8001
3.96069	62.63
3.96347	68.6979
3.96625	47.938
3.96903	51.4414
3.97182	13.7699
3.9746	55.9098
3.97738	10.3708
3.98016	13.3637
3.98294	52.4623
3.98572	26.4581
3.9885	58.2144
3.99128	50.5899
3.99407	24.3796
3.99685	39.691
3.99963	58.8151
4.00241	59.3665
4.00519	61.3987
4.00797	48.0918
4.01075	33.978
4.01354	26.9331
4.01632	48.7838
4.0191	56.2852
4.02188	28.6777
4.02466	23.6339
4.02744	27.7565
4.03022	34.7668
4.03301	15.6112
4.03579	32.125
4.03857	66.0953
4.04135	4.90354
4.04413	53.9115
4.04691	51.7439
4.04969	52.6987
4.05248	22.3661
4.05526	72.3775
4.05804	40.7346
4.06082	31.3605
4.0636	19.8733
4.06638	24.9926
4.06916	47.4002
4.07195	21.33
4.07473	34.349
4.07751	13.6734
4.08029	45.5879
4.08307	40.8143
4.08585	38.9739
4.08863	30.1627
4.09141	51.3309
4.0942	36.4566
4.09698	60.1518
4.09976	35.5663
4.10254	48.4394
4.10532	59.8976
4.1081	31.2709
4.11088	86.98
4.11367	48.18
4.11645	57.2722
4.11923	26.8318
4.12201	57.2489
4.12479	14.7314
4.12757	49.465
4.13035	29.5891
4.13314	53.5493
4.13592	30.4009
4.1387	17.8234
4.14148	29.211
4.14426	38.0857
4.14704	31.0713
4.14982	56.4131
4.15261	55.1615
4.15539	27.0572
4.15817	25.5882
4.16095	31.0568
4.16373	17.1906
4.16651	67.6705
4.16929	24.292
4.17207	53.3301
4.17486	60.7968
4.17764	41.6588
4.18042	40.9268
4.1832	40.4985
4.18598	38.0621
4.18876	53.2062
4.19154	55.7702
4.19433	26.5507
4.19711	52.5227
4.19989	16.0271
4.20267	62.7244
4.20545	60.3762
4.20823	67.9383
4.21101	24.0785
4.2138	65.1159
4.21658	31.6247
4.21936	61.342
4.22214	48.0468
4.22492	66.939
4.2277	60.1627
4.23048	40.8007
4.23327	20.3556
4.23605	23.5737
4.23883	22.7516
4.24161	28.358
4.24439	42.051
4.24717	71.5269
4.24995	58.6891
4.25273	65.1543
4.25552	69.8918
4.2583	31.6903
4.26108	16.8905
4.26386	53.4208
4.26664	34.6529
4.26942	42.9916
4.2722	76.3576
4.27499	46.2555
4.27777	55.0246
4.28055	19.3123
4.28333	59.7864
4.28611	48.6857
4.28889	84.5319
4.29167	20.7553
4.29446	40.5378
4.29724	47.9675
4.30002	39.7817
4.3028	37.4746
4.30558	24.461
4.30836	66.7757
4.31114	53.0805
4.31393	14.3096
4.31671	57.5299
4.31949	16.3269
4.32227	39.6216
4.32505	38.5235
4.32783	23.646
4.33061	0.800006
4.3334	31.9515
4.33618	2.11761
4.33896	14.7671
4.34174	35.8025
4.34452	24.5451
4.3473	20.9807
4.35008	17.4187
4.35286	45.2771
4.35565	67.147
4.35843	24.7353
4.36121	44.7809
4.36399	60.3574
4.36677	39.8717
4.36955	67.6261
4.37233	86.6774
4.37512	40.9981
4.3779	62.5703
4.38068	80.5667
4.38346	50.6424
4.38624	42.3796
4.38902	26.3446
4.3918	33.7987
4.39459	46.1804
4.39737	62.4366
4.40015	89.0723
4.40293	22.1909
4.40571	23.9952
4.40849	44.9303
4.41127	34.3457
4.41406	51.225
4.41684	21.6643
4.41962	10.6379
4.4224	28.4129
4.42518	53.2325
4.42796	10.6974
4.43074	62.2264
4.43352	28.9507
4.43631	28.7801
4.43909	64.9115
4.44187	40.1894
4.44465	44.7442
4.44743	35.3424
4.45021	63.5128
4.45299	48.1194
4.45578	61.6421
4.45856	56.0903
4.46134	46.9037
4.46412	19.52
4.4669	51.3429
4.46968	21.7064
4.47246	24.4604
4.47525	52.6032
4.47803	38.6942
4.48081	38.094
4.48359	28.9105
4.48637	45.8508
4.48915	26.7104
4.49193	68.8766
4.49472	69.5345
4.4975	65.3769
4.50028	25.6492
4.50306	52.9794
4.50584	57.3133
4.50862	56.0391
4.5114	47.9723
4.51418	26.2379
4.51697	43.5644
4.51975	22.4909
4.52253	24.5898
4.52531	34.289
4.52809	63.2416
4.53087	35.3427
4.53365	58.9935
4.53644	40.5127
4.53922	69.6609
4.542	34.3278
4.54478	30.7316
4.54756	61.1825
4.55034	71.042
4.55312	35.4503
4.55591	51.1801
4.55869	27.4908
4.56147	55.9959
4.56425	72.8287
4.56703	63.4106
4.56981	75.4076
4.57259	59.0906
4.57538	58.0804
4.57816	5.44282
4.58094	23.1555
4.58372	46.7867
4.5865	62.8884
4.58928	13.7442
4.59206	30.9651
4.59484	76.8113
4.59763	49.211
4.60041	25.2395
4.60319	68.218
4.60597	56.2499
4.60875	38.3149
4.61153	16.2763
4.61431	59.512
4.6171	29.8478
4.61988	80.5799
4.62266	22.0153
4.62544	44.1938
4.62822	64.07
4.631	60.0899
4.63378	15.155
4.63657	64.1141
4.63935	38.2934
4.64213	71.6957
4.64491	53.5313
4.64769	98.7026
4.65047	31.2743
4.65325	17.5293
4.65604	43.0466
4.65882	60.0087
4.6616	44.6948
4.66438	45.7242
4.66716	35.1062
4.66994	28.3569
4.67272	86.5157
4.67551	47.3826
4.67829	62.5468
4.68107	40.0405
4.68385	20.4087
4.68663	62.6917
4.68941	29.803
4.69219	92.6707
4.69497	84.4919
4.69776	45.425
4.70054	26.1191
4.70332	62.6757
4.7061	47.277
4.70888	32.937
4.71166	25.9886
4.71444	35.4559
4.71723	54.7626
4.72001	46.0824
4.72279	32.4307
4.72557	52.7591
4.72835	18.5466
4.73113	64.8828
4.73391	60.9549
4.7367	36.7972
4.73948	73.9848
4.74226	31.1406
4.74504	53.4481
4.74782	22.2029
4.7506	51.9392
4.75338	67.3103
4.75617	65.5599
4.75895	57.1174
4.76173	72.9862
4.76451	35.0055
4.76729	40.9183
4.77007	30.0041
4.77285	55.258
4.77563	34.6808
4.77842	63.8091
4.7812	44.6278
4.78398	67.2851
4.78676	40.3385
4.78954	49.852
4.79232	5.86321
4.7951	35.3639
4.79789	33.9323
4.80067	44.2033
4.80345	25.6766
4.80623	76.6479
4.80901	38.7832
4.81179	29.8927
4.81457	60.787
4.81736	-0.839195
4.82014	25.5796
4.82292	23.7316
4.8257	58.5166
4.82848	26.0659
4.83126	72.2208
4.83404	52.5957
4.83683	18.6276
4.83961	45.5028
4.84239	39.5188
4.84517	35.3954
4.84795	40.9708
4.85073	40.971
4.85351	54.4001
4.85629	26.0071
4.85908	37.8935
4.86186	65.3105
4.86464	44.2795
4.86742	54.784
4.8702	35.4992
4.87298	57.8494
4.87576	36.0269
4.87855	51.8905
4.88133	66.4403
4.88411	35.3864
4.88689	47.5652
4.88967	40.647
4.89245	71.9438
4.89523	60.5407
4.89802	56.5782
4.9008	63.5136
4.90358	58.7943
4.90636	83.4886
4.90914	79.5515
4.91192	62.4872
4.9147	99.1125
4.91749	61.5613
4.92027	61.6924
4.92305	49.1129
4.92583	58.2174
4.92861	4.14315
4.93139	39.9857
4.93417	44.8906
4.93696	71.3722
4.93974	70.794
4.94252	85.2014
4.9453	56.9281
4.94808	51.5304
4.95086	24.7215
4.95364	46.353
4.95642	23.7127
4.95921	63.2562
4.96199	55.6327
4.96477	62.6836
4.96755	69.5914
4.97033	35.7394
4.97311	50.9005
4.97589	14.4344
4.97868	42.7406
4.98146	84.9775
4.98424	14.11
4.98702	43.3295
4.9898	33.8721
4.99258	43.1542
4.99536	77.8946
4.99815	47.0244

## Sheet: Fig4b
P(r) functions
	P(r)
r (nm)	14-3-3 gamma	r (nm)	DAPK2RNTD protomer	r (nm)	DAPK2RNTD + 14-3-3 gamma
0	0	0	0	0	0
0.03618	0.00133993	0.03682	0.0019181	0.06473	0.000970734
0.07236	0.00279533	0.07365	0.00392082	0.1295	0.00211586
0.1085	0.00436726	0.1105	0.00601011	0.1942	0.00343571
0.1447	0.00605184	0.1473	0.00818499	0.2589	0.00492538
0.1809	0.00785085	0.1841	0.0104464	0.3237	0.00658456
0.2171	0.00976252	0.2209	0.0127906	0.3884	0.00840672
0.2533	0.0117833	0.2578	0.0152222	0.4531	0.0103919
0.2894	0.0139133	0.2946	0.0177414	0.5179	0.0125335
0.3256	0.0161506	0.3314	0.0203482	0.5826	0.014825
0.3618	0.0184829	0.3682	0.0230327	0.6473	0.0172568
0.398	0.0209297	0.4051	0.0258146	0.7121	0.0198286
0.4341	0.0234645	0.4419	0.0286742	0.7768	0.0225309
0.4703	0.026105	0.4787	0.0316214	0.8415	0.0253506
0.5065	0.0288158	0.5155	0.0346464	0.9063	0.0282875
0.5427	0.0316322	0.5524	0.0377686	0.971	0.0313256
0.5789	0.0345191	0.5892	0.040959	1.036	0.0344548
0.615	0.037494	0.626	0.0442466	1.1	0.0376819
0.6512	0.0405393	0.6628	0.0476023	1.165	0.0409742
0.6874	0.0436374	0.6996	0.0510553	1.23	0.0443317
0.7236	0.0468235	0.7365	0.0545763	1.295	0.0477544
0.7598	0.0500624	0.7733	0.0581752	1.359	0.0512422
0.7959	0.0533541	0.8101	0.0618616	1.424	0.0547301
0.8321	0.0566986	0.8469	0.0656063	1.489	0.0582831
0.8683	0.0600784	0.8838	0.0694387	1.554	0.0618362
0.9045	0.0635109	0.9206	0.073339	1.618	0.0653892
0.9407	0.0669787	0.9574	0.0772978	1.683	0.0689423
0.9768	0.070464	0.9942	0.0813246	1.748	0.0724953
1.013	0.0739846	1.031	0.0854196	1.813	0.0760158
1.049	0.0775228	1.068	0.0895728	1.877	0.0795363
1.085	0.0810609	1.105	0.0937748	1.942	0.0830241
1.122	0.0846167	1.142	0.0980448	2.007	0.0864468
1.158	0.0881901	1.178	0.102325	2.071	0.0898369
1.194	0.0917458	1.215	0.106702	2.136	0.0931617
1.23	0.0953016	1.252	0.111079	2.201	0.096454
1.266	0.0988398	1.289	0.115456	2.266	0.0996485
1.302	0.10236	1.326	0.11993	2.33	0.10281
1.339	0.105863	1.362	0.124404	2.395	0.105874
1.375	0.109349	1.399	0.128878	2.46	0.108873
1.411	0.112799	1.436	0.133353	2.525	0.111775
1.447	0.116214	1.473	0.137827	2.589	0.11461
1.483	0.119593	1.51	0.142301	2.654	0.117349
1.52	0.122938	1.547	0.146775	2.719	0.119989
1.556	0.12623	1.583	0.15125	2.784	0.122564
1.592	0.129469	1.62	0.155724	2.848	0.125009
1.628	0.132672	1.657	0.160101	2.913	0.127388
1.664	0.135806	1.694	0.164478	2.978	0.12967
1.7	0.138886	1.731	0.168855	3.043	0.131887
1.737	0.141914	1.768	0.173135	3.107	0.133973
1.773	0.144871	1.804	0.177317	3.172	0.135961
1.809	0.147776	1.841	0.1815	3.237	0.137885
1.845	0.150592	1.878	0.185585	3.301	0.13971
1.881	0.153356	1.915	0.189573	3.366	0.141438
1.917	0.156049	1.952	0.193463	3.431	0.143067
1.954	0.158672	1.988	0.197354	3.496	0.144632
1.99	0.161224	2.025	0.20105	3.56	0.146099
2.026	0.163688	2.062	0.204746	3.625	0.147468
2.062	0.166082	2.099	0.208248	3.69	0.148772
2.098	0.168406	2.136	0.211652	3.755	0.149978
2.135	0.170659	2.173	0.214959	3.819	0.151086
2.171	0.172842	2.209	0.218072	3.884	0.152129
2.207	0.174937	2.246	0.221087	3.949	0.153075
2.243	0.176908	2.283	0.224005	4.014	0.153955
2.279	0.178844	2.32	0.226826	4.078	0.154737
2.315	0.180781	2.357	0.229355	4.143	0.155454
2.352	0.182541	2.394	0.231884	4.208	0.156074
2.388	0.184301	2.43	0.234218	4.272	0.156628
2.424	0.185886	2.467	0.236358	4.337	0.157084
2.46	0.18747	2.504	0.238401	4.402	0.157475
2.496	0.189054	2.541	0.240249	4.467	0.157769
2.533	0.190462	2.578	0.241902	4.531	0.158029
2.569	0.191695	2.614	0.243458	4.596	0.15816
2.605	0.193103	2.651	0.244917	4.661	0.158225
2.641	0.194335	2.688	0.246085	4.726	0.158225
2.677	0.195391	2.725	0.247155	4.79	0.158127
2.713	0.196447	2.762	0.248127	4.855	0.157964
2.75	0.197503	2.799	0.248905	4.92	0.157736
2.786	0.198384	2.835	0.249489	4.985	0.15741
2.822	0.199264	2.872	0.249975	5.049	0.156986
2.858	0.200144	2.909	0.250267	5.114	0.156497
2.894	0.200848	2.946	0.250364	5.179	0.155943
2.93	0.201552	2.983	0.250364	5.243	0.155291
2.967	0.202256	3.02	0.250267	5.308	0.154574
3.003	0.202784	3.056	0.249975	5.373	0.153792
3.039	0.203488	3.093	0.249586	5.438	0.152912
3.075	0.20384	3.13	0.249003	5.502	0.151966
3.111	0.204369	3.167	0.248322	5.567	0.150923
3.148	0.204721	3.204	0.247544	5.632	0.149815
3.184	0.205073	3.24	0.246571	5.697	0.148642
3.22	0.205249	3.277	0.245598	5.761	0.147403
3.256	0.205601	3.314	0.244431	5.826	0.146099
3.292	0.205777	3.351	0.243167	5.891	0.144697
3.328	0.205953	3.388	0.241805	5.956	0.143263
3.365	0.205953	3.425	0.240249	6.02	0.141764
3.401	0.205953	3.461	0.238692	6.085	0.140199
3.437	0.205953	3.498	0.237039	6.15	0.138569
3.473	0.205953	3.535	0.235288	6.214	0.136874
3.509	0.205953	3.572	0.233537	6.279	0.135146
3.546	0.205777	3.609	0.231592	6.344	0.133354
3.582	0.205601	3.646	0.229647	6.409	0.131528
3.618	0.205425	3.682	0.227604	6.473	0.129638
3.654	0.205249	3.719	0.225464	6.538	0.127747
3.69	0.205073	3.756	0.223227	6.603	0.125791
3.726	0.204721	3.793	0.22099	6.668	0.123803
3.763	0.204369	3.83	0.218753	6.732	0.121782
3.799	0.204017	3.866	0.216418	6.797	0.119761
3.835	0.203664	3.903	0.213987	6.862	0.117675
3.871	0.203136	3.94	0.211555	6.927	0.115588
3.907	0.202608	3.977	0.209123	6.991	0.113502
3.943	0.202256	4.014	0.206594	7.056	0.111383
3.98	0.201728	4.051	0.204065	7.121	0.109265
4.016	0.201024	4.087	0.201536	7.186	0.107113
4.052	0.200496	4.124	0.19891	7.25	0.104994
4.088	0.199792	4.161	0.196284	7.315	0.102843
4.124	0.199088	4.198	0.193658	7.38	0.100692
4.161	0.198384	4.235	0.190934	7.444	0.0985728
4.197	0.19768	4.272	0.188308	7.509	0.0964214
4.233	0.196975	4.308	0.185585	7.574	0.0943026
4.269	0.196271	4.345	0.182861	7.639	0.0921838
4.305	0.195391	4.382	0.180138	7.703	0.090065
4.341	0.194511	4.419	0.177414	7.768	0.0879788
4.378	0.193631	4.456	0.174691	7.833	0.0858926
4.414	0.192751	4.492	0.17187	7.898	0.083839
4.45	0.191695	4.529	0.169147	7.962	0.0817854
4.486	0.190814	4.566	0.166326	8.027	0.0797318
4.522	0.189758	4.603	0.163602	8.092	0.0777108
4.559	0.188702	4.64	0.160782	8.157	0.0757224
4.595	0.187646	4.677	0.158058	8.221	0.0737666
4.631	0.18659	4.713	0.155238	8.286	0.0718108
4.667	0.185358	4.75	0.152514	8.351	0.069855
4.703	0.184301	4.787	0.149791	8.415	0.0679644
4.739	0.183069	4.824	0.14697	8.48	0.0660738
4.776	0.181837	4.861	0.144246	8.545	0.0641832
4.812	0.180429	4.898	0.141523	8.61	0.0623577
4.848	0.179197	4.934	0.138799	8.674	0.0605323
4.884	0.177788	4.971	0.136076	8.739	0.0587395
4.92	0.176556	5.008	0.13345	8.804	0.0569467
4.957	0.175077	5.045	0.130726	8.869	0.055219
4.993	0.173652	5.082	0.1281	8.933	0.0534914
5.029	0.172173	5.118	0.125474	8.998	0.0517964
5.065	0.170677	5.155	0.122848	9.063	0.0501013
5.101	0.169128	5.192	0.120222	9.128	0.0484715
5.137	0.167561	5.229	0.117693	9.192	0.0468416
5.174	0.165942	5.266	0.115164	9.257	0.0452444
5.21	0.164305	5.303	0.112635	9.322	0.0436472
5.246	0.162632	5.339	0.110106	9.386	0.0421151
5.282	0.160925	5.376	0.107674	9.451	0.0406156
5.318	0.159165	5.413	0.105243	9.516	0.0391162
5.354	0.157387	5.45	0.102811	9.581	0.0376493
5.391	0.155574	5.487	0.100476	9.645	0.0362151
5.427	0.153725	5.524	0.098142	9.71	0.0348134
5.463	0.151859	5.56	0.0958076	9.775	0.0334443
5.499	0.149941	5.597	0.0935511	9.84	0.0320948
5.535	0.147987	5.634	0.0913236	9.904	0.0307844
5.572	0.146015	5.671	0.0891351	9.969	0.0295066
5.608	0.143991	5.708	0.0869953	10.03	0.0282582
5.644	0.141949	5.744	0.0848846	10.1	0.0270456
5.68	0.139872	5.781	0.0828128	10.16	0.0258623
5.716	0.137777	5.818	0.0807897	10.23	0.0247182
5.752	0.135647	5.855	0.0787957	10.29	0.0236066
5.789	0.133482	5.892	0.0768504	10.36	0.0225277
5.825	0.131282	5.929	0.0749537	10.42	0.0214878
5.861	0.129064	5.965	0.0730862	10.49	0.0204806
5.897	0.126828	6.002	0.0712673	10.55	0.0195092
5.933	0.124557	6.039	0.0694776	10.62	0.0185769
5.97	0.122269	6.076	0.0677365	10.68	0.0176773
6.006	0.119963	6.113	0.0660343	10.75	0.0168134
6.042	0.117622	6.15	0.0643808	10.81	0.0159855
6.078	0.115281	6.186	0.0627564	10.88	0.0151934
6.114	0.112904	6.223	0.061171	10.94	0.0144371
6.15	0.11051	6.26	0.0596245	11	0.0137135
6.187	0.108116	6.297	0.0581168	11.07	0.0130257
6.223	0.105705	6.334	0.0566384	11.13	0.0123705
6.259	0.103276	6.37	0.0552085	11.2	0.0117479
6.295	0.100846	6.407	0.0537982	11.26	0.0111546
6.331	0.0983997	6.444	0.0524267	11.33	0.010594
6.367	0.0959529	6.481	0.0510942	11.39	0.0100626
6.404	0.0935061	6.518	0.0497811	11.46	0.00955739
6.44	0.0910417	6.555	0.0485069	11.52	0.00908148
6.476	0.0885949	6.591	0.0472521	11.59	0.00863164
6.512	0.0861481	6.628	0.0460363	11.65	0.00820462
6.548	0.0837013	6.665	0.0448399	11.72	0.00780042
6.585	0.0812545	6.702	0.0436727	11.78	0.00741904
6.621	0.0788254	6.739	0.042525	11.85	0.00705395
6.657	0.0764138	6.776	0.0414064	11.91	0.00671169
6.693	0.0740022	6.812	0.0402976	11.98	0.00638246
6.729	0.0716258	6.849	0.0392276	12.04	0.00606953
6.765	0.0692494	6.886	0.0381674	12.11	0.00576638
6.802	0.0668907	6.923	0.0371267	12.17	0.00547953
6.838	0.0645671	6.96	0.0361054	12.23	0.00519919
6.874	0.0622611	6.996	0.0351035	12.3	0.00492538
6.91	0.0599728	7.033	0.0341211	12.36	0.00466135
6.946	0.0577196	7.07	0.0331582	12.43	0.00440057
6.983	0.055484	7.107	0.032205	12.49	0.0041398
7.019	0.0533013	7.144	0.0312712	12.56	0.00388228
7.055	0.0511361	7.181	0.0303569	12.62	0.00362477
7.091	0.0490062	7.217	0.0294523	12.69	0.00336725
7.127	0.0469115	7.254	0.0285672	12.75	0.00310387
7.163	0.0448695	7.291	0.0276918	12.82	0.00283592
7.2	0.0428628	7.328	0.0268359	12.88	0.00256211
7.236	0.0408913	7.365	0.0259896	12.95	0.0022808
7.272	0.038955	7.402	0.0251629	13.01	0.00199036
7.308	0.0370715	7.438	0.0243458	13.08	0.00169015
7.344	0.0352232	7.475	0.0235483	13.14	0.00137852
7.38	0.0334277	7.512	0.0227701	13.21	0.00105483
7.417	0.031685	7.549	0.0220017	13.27	0.000717782
7.453	0.0299776	7.586	0.0212528	13.34	0.000366388
7.489	0.0283229	7.622	0.0205135	13.4	0
7.525	0.0267211	7.659	0.0197938
7.561	0.025172	7.696	0.0190934
7.598	0.0236582	7.733	0.0184028
7.634	0.0222147	7.77	0.0177317
7.67	0.0208065	7.807	0.01708
7.706	0.0194511	7.843	0.0164478
7.742	0.0181485	7.88	0.0158253
7.778	0.0168917	7.917	0.0152222
7.815	0.0156876	7.954	0.0146386
7.851	0.0145364	7.991	0.0140745
7.887	0.0134327	8.028	0.0135201
7.923	0.0123801	8.064	0.0129851
7.959	0.0113767	8.101	0.0124696
7.996	0.0104209	8.138	0.0119638
8.032	0.00951432	8.175	0.0114775
8.068	0.00865354	8.212	0.0110106
8.104	0.00784029	8.248	0.0105534
8.14	0.00707457	8.285	0.0101157
8.176	0.00635109	8.322	0.00969068
8.213	0.00567338	8.359	0.00927729
8.249	0.00503968	8.396	0.00887753
8.285	0.00444823	8.433	0.00848943
8.321	0.00389726	8.469	0.00811204
8.357	0.00338854	8.506	0.00774437
8.393	0.00291855	8.543	0.00738643
8.43	0.00248728	8.58	0.00703724
8.466	0.00209473	8.617	0.00669584
8.502	0.00173792	8.654	0.00636027
8.538	0.00141773	8.69	0.0060315
8.574	0.00113256	8.727	0.00570663
8.611	0.000881372	8.764	0.00538565
8.647	0.000663626	8.801	0.00506856
8.683	0.000478268	8.838	0.00475342
8.719	0.000324244	8.874	0.00444022
8.755	0.000201024	8.911	0.004128
8.791	0.000107694	8.948	0.00381577
8.828	4.35493e-05	8.985	0.00350354
8.864	7.88254e-06	9.022	0.00319132
8.9	0	9.059	0.00287715
		9.095	0.002562
		9.132	0.00224491
		9.169	0.00192685
		9.206	0.00160782
		9.243	0.00128684
		9.28	0.000965274
		9.316	0.000643224
		9.353	0.000321174
		9.39	0

## Sheet: Fig4c
Kratky plots
	(sRg)2 I(s)/I0
sRg	14-3-3 gamma	sRg	DAPK2RNTD protomer	sRg	DAPK2RNTD + 14-3-3 gamma
0.06473	0.000970734	0.268548	0.072565	0.308654	0.091905
0.1295	0.00211586	0.276	0.07311	0.320086	0.099758
0.1942	0.00343571	0.28428	0.076937	0.331517	0.105802
0.2589	0.00492538	0.29256	0.082809	0.342948	0.112597
0.3237	0.00658456	0.29808	0.084588	0.35438	0.119238
0.3884	0.00840672	0.30636	0.089353	0.365811	0.12788
0.4531	0.0103919	0.31464	0.098079	0.377243	0.136553
0.5179	0.0125335	0.32292	0.100888	0.388674	0.142601
0.5826	0.014825	0.3312	0.10358	0.400106	0.151294
0.6473	0.0172568	0.33672	0.107062	0.411538	0.159541
0.7121	0.0198286	0.345	0.112392	0.422968	0.168715
0.7768	0.0225309	0.35328	0.114954	0.434402	0.17779
0.8415	0.0253506	0.36156	0.124452	0.445832	0.185676
0.9063	0.0282875	0.36984	0.130218	0.457262	0.194994
0.971	0.0313256	0.37536	0.130862	0.468696	0.205996
1.036	0.0344548	0.38364	0.13556	0.480126	0.21527
1.1	0.0376819	0.39192	0.142664	0.491556	0.222973
1.165	0.0409742	0.4002	0.148755	0.50299	0.232898
1.23	0.0443317	0.40572	0.154161	0.51442	0.24161
1.295	0.0477544	0.414	0.163171	0.525854	0.252902
1.359	0.0512422	0.42228	0.167003	0.537284	0.263128
1.424	0.0547301	0.43056	0.172181	0.548714	0.273203
1.489	0.0582831	0.43884	0.177377	0.560148	0.282287
1.554	0.0618362	0.44436	0.181867	0.571578	0.292365
1.618	0.0653892	0.45264	0.183951	0.583008	0.303765
1.683	0.0689423	0.46092	0.197319	0.594442	0.314442
1.748	0.0724953	0.4692	0.206176	0.605872	0.325763
1.813	0.0760158	0.47472	0.205823	0.617306	0.33632
1.877	0.0795363	0.483	0.216677	0.628735	0.346111
1.942	0.0830241	0.49128	0.220434	0.640165	0.360678
2.007	0.0864468	0.49956	0.23179	0.651599	0.369562
2.071	0.0898369	0.50784	0.233549	0.663029	0.380839
2.136	0.0931617	0.51336	0.238653	0.674463	0.392423
2.201	0.096454	0.52164	0.244308	0.685893	0.402989
2.266	0.0996485	0.52992	0.249952	0.697323	0.41314
2.33	0.10281	0.5382	0.262308	0.708757	0.424364
2.395	0.105874	0.54372	0.272292	0.720187	0.437729
2.46	0.108873	0.552	0.275932	0.731617	0.448129
2.525	0.111775	0.56028	0.284272	0.743051	0.460028
2.589	0.11461	0.56856	0.287732	0.754481	0.471723
2.654	0.117349	0.57684	0.296173	0.765915	0.481937
2.719	0.119989	0.58236	0.304494	0.777345	0.493095
2.784	0.122564	0.59064	0.310514	0.788775	0.505977
2.848	0.125009	0.59892	0.313728	0.800209	0.518811
2.913	0.127388	0.6072	0.322463	0.811639	0.530508
2.978	0.12967	0.61548	0.328385	0.823073	0.541159
3.043	0.131887	0.621	0.334302	0.834503	0.553003
3.107	0.133973	0.62928	0.346341	0.845933	0.564766
3.172	0.135961	0.63756	0.352369	0.857367	0.573114
3.237	0.137885	0.64584	0.358352	0.868796	0.588247
3.301	0.13971	0.65136	0.371072	0.880226	0.598426
3.366	0.141438	0.65964	0.37383	0.89166	0.61158
3.431	0.143067	0.66792	0.386727	0.90309	0.622065
3.496	0.144632	0.6762	0.392836	0.914524	0.634604
3.56	0.146099	0.68448	0.402515	0.925954	0.645441
3.625	0.147468	0.69	0.401663	0.937384	0.654896
3.69	0.148772	0.69828	0.415135	0.948818	0.667256
3.755	0.149978	0.70656	0.421175	0.960248	0.681104
3.819	0.151086	0.71484	0.431104	0.971678	0.687642
3.884	0.152129	0.72036	0.437787	0.983112	0.704545
3.949	0.153075	0.72864	0.456128	0.994542	0.71748
4.014	0.153955	0.73692	0.453944	1.00598	0.725447
4.078	0.154737	0.7452	0.4685	1.01741	0.735148
4.143	0.155454	0.75348	0.474575	1.02884	0.741659
4.208	0.156074	0.759	0.481554	1.04027	0.754205
4.272	0.156628	0.76728	0.487561	1.0517	0.767456
4.337	0.157084	0.77556	0.502796	1.06313	0.778272
4.402	0.157475	0.78384	0.508834	1.07456	0.786551
4.467	0.157769	0.78936	0.506381	1.08599	0.800103
4.531	0.158029	0.79764	0.512135	1.09743	0.81137
4.596	0.15816	0.80592	0.522823	1.10886	0.819382
4.661	0.158225	0.8142	0.538752	1.12029	0.834531
4.726	0.158225	0.82248	0.539294	1.13172	0.839577
4.79	0.158127	0.828	0.551863	1.14315	0.849726
4.855	0.157964	0.83628	0.55213	1.15458	0.856346
4.92	0.157736	0.84456	0.568638	1.16602	0.867087
4.985	0.15741	0.85284	0.585472	1.17745	0.879593
5.049	0.156986	0.86112	0.591156	1.18888	0.885039
5.114	0.156497	0.86664	0.58132	1.20031	0.895908
5.179	0.155943	0.87492	0.60433	1.21174	0.9096
5.243	0.155291	0.8832	0.603748	1.22317	0.910245
5.308	0.154574	0.89148	0.612661	1.2346	0.926221
5.373	0.153792	0.897	0.62214	1.24604	0.927273
5.438	0.152912	0.90528	0.646999	1.25747	0.939956
5.502	0.151966	0.91356	0.640155	1.2689	0.948966
5.567	0.150923	0.92184	0.647865	1.28033	0.955238
5.632	0.149815	0.93012	0.655538	1.29176	0.964598
5.697	0.148642	0.93564	0.663342	1.3032	0.96749
5.761	0.147403	0.94392	0.662032	1.31462	0.976013
5.826	0.146099	0.9522	0.681417	1.32605	0.989177
5.891	0.144697	0.96048	0.691891	1.33749	0.99352
5.956	0.143263	0.966	0.694089	1.34892	1.00437
6.02	0.141764	0.97428	0.697222	1.36035	1.00721
6.085	0.140199	0.98256	0.698662	1.37178	1.01916
6.15	0.138569	0.99084	0.710487	1.38321	1.01752
6.214	0.136874	0.99912	0.723956	1.39465	1.02838
6.279	0.135146	1.00464	0.718698	1.40608	1.03142
6.344	0.133354	1.01292	0.749652	1.41751	1.03872
6.409	0.131528	1.0212	0.757115	1.42894	1.0425
6.473	0.129638	1.02948	0.753036	1.44037	1.04557
6.538	0.127747	1.035	0.757817	1.4518	1.05842
6.603	0.125791	1.04328	0.767463	1.46323	1.06421
6.668	0.123803	1.05156	0.773703	1.47466	1.06307
6.732	0.121782	1.05984	0.770286	1.4861	1.07602
6.797	0.119761	1.06812	0.786784	1.49753	1.07509
6.862	0.117675	1.07364	0.805643	1.50896	1.08617
6.927	0.115588	1.08192	0.793655	1.52039	1.08329
6.991	0.113502	1.0902	0.80033	1.53182	1.08813
7.056	0.111383	1.09848	0.824674	1.54326	1.09337
7.121	0.109265	1.10676	0.82388	1.55469	1.09674
7.186	0.107113	1.11228	0.827331	1.56612	1.0974
7.25	0.104994	1.12056	0.843582	1.57755	1.11051
7.315	0.102843	1.12884	0.838342	1.58898	1.11196
7.38	0.100692	1.13712	0.852687	1.60041	1.11494
7.444	0.0985728	1.14264	0.84987	1.61184	1.12179
7.509	0.0964214	1.15092	0.851979	1.62327	1.11352
7.574	0.0943026	1.1592	0.866362	1.63471	1.12581
7.639	0.0921838	1.16748	0.881947	1.64614	1.12014
7.703	0.090065	1.17576	0.862402	1.65757	1.13182
7.768	0.0879788	1.18128	0.88564	1.669	1.12834
7.833	0.0858926	1.18956	0.890432	1.68043	1.128
7.898	0.083839	1.19784	0.905092	1.69186	1.12993
7.962	0.0817854	1.20612	0.910892	1.7033	1.12637
8.027	0.0797318	1.21164	0.894251	1.71473	1.14013
8.092	0.0777108	1.21992	0.920337	1.72616	1.13711
8.157	0.0757224	1.2282	0.923532	1.73759	1.13633
8.221	0.0737666	1.23648	0.92301	1.74902	1.13963
8.286	0.0718108	1.24476	0.939011	1.76045	1.13847
8.351	0.069855	1.25028	0.944938	1.77188	1.13895
8.415	0.0679644	1.25856	0.932975	1.78332	1.14028
8.48	0.0660738	1.26684	0.953987	1.79475	1.13782
8.545	0.0641832	1.27512	0.951396	1.80618	1.14414
8.61	0.0623577	1.28064	0.959651	1.81761	1.14164
8.674	0.0605323	1.28892	0.960528	1.82904	1.13991
8.739	0.0587395	1.2972	0.966396	1.84047	1.14096
8.804	0.0569467	1.30548	0.977454	1.8519	1.13322
8.869	0.055219	1.31376	0.995235	1.86333	1.13397
8.933	0.0534914	1.31928	0.994186	1.87477	1.13082
8.998	0.0517964	1.32756	0.990336	1.8862	1.13837
9.063	0.0501013	1.33584	1.00135	1.89763	1.13521
9.128	0.0484715	1.34412	1.0096	1.90906	1.12657
9.192	0.0468416	1.3524	1.00509	1.92049	1.13389
9.257	0.0452444	1.35792	0.996188	1.93193	1.14157
9.322	0.0436472	1.3662	1.02282	1.94336	1.12965
9.386	0.0421151	1.37448	1.0411	1.95479	1.13031
9.451	0.0406156	1.38276	1.02853	1.96622	1.13022
9.516	0.0391162	1.38828	1.04272	1.97765	1.13184
9.581	0.0376493	1.39656	1.05973	1.98908	1.12351
9.645	0.0362151	1.40484	1.01734	2.00051	1.11323
9.71	0.0348134	1.41312	1.03246	2.01194	1.1281
9.775	0.0334443	1.4214	1.04615	2.02338	1.10824
9.84	0.0320948	1.42692	1.0669	2.03481	1.11432
9.904	0.0307844	1.4352	1.07613	2.04624	1.09935
9.969	0.0295066	1.44348	1.07568	2.05767	1.10437
10.03	0.0282582	1.45176	1.07664	2.0691	1.10142
10.1	0.0270456	1.45728	1.04211	2.08053	1.10357
10.16	0.0258623	1.46556	1.06728	2.09197	1.08983
10.23	0.0247182	1.47384	1.0861	2.10339	1.07415
10.29	0.0236066	1.48212	1.09494	2.11483	1.08681
10.36	0.0225277	1.4904	1.08486	2.12626	1.08133
10.42	0.0214878	1.49592	1.08944	2.13769	1.08468
10.49	0.0204806	1.5042	1.09278	2.14912	1.07113
10.55	0.0195092	1.51248	1.0836	2.16055	1.07853
10.62	0.0185769	1.52076	1.10265	2.17199	1.06674
10.68	0.0176773	1.52628	1.08543	2.18342	1.06725
10.75	0.0168134	1.53456	1.12276	2.19485	1.05594
10.81	0.0159855	1.54284	1.11095	2.20628	1.06111
10.88	0.0151934	1.55112	1.11732	2.21771	1.0524
10.94	0.0144371	1.5594	1.12364	2.22914	1.03193
11	0.0137135	1.56492	1.12213	2.24058	1.03755
11.07	0.0130257	1.5732	1.13404	2.25201	1.03743
11.13	0.0123705	1.58148	1.10148	2.26344	1.02603
11.2	0.0117479	1.58976	1.13065	2.27487	1.027
11.26	0.0111546	1.59804	1.11479	2.2863	1.0276
11.33	0.010594	1.60356	1.10857	2.29773	1.01873
11.39	0.0100626	1.61184	1.11603	2.30916	1.01186
11.46	0.00955739	1.62012	1.12955	2.3206	1.01628
11.52	0.00908148	1.6284	1.09803	2.33203	1.00471
11.59	0.00863164	1.63392	1.13648	2.34346	0.982436
11.65	0.00820462	1.6422	1.12298	2.35489	1.00271
11.72	0.00780042	1.65048	1.13222	2.36632	0.994549
11.78	0.00741904	1.65876	1.13722	2.37775	0.982602
11.85	0.00705395	1.66704	1.15506	2.38918	0.973975
11.91	0.00671169	1.67256	1.14973	2.40061	0.981609
11.98	0.00638246	1.68084	1.15021	2.41205	0.975226
12.04	0.00606953	1.68912	1.15936	2.42348	0.972429
12.11	0.00576638	1.6974	1.14176	2.43491	0.949547
12.17	0.00547953	1.70292	1.16716	2.44634	0.950305
12.23	0.00519919	1.7112	1.12414	2.45777	0.951372
12.3	0.00492538	1.71948	1.15107	2.46921	0.952676
12.36	0.00466135	1.72776	1.18066	2.48064	0.93169
12.43	0.00440057	1.73604	1.15002	2.49207	0.92958
12.49	0.0041398	1.74156	1.1456	2.5035	0.928706
12.56	0.00388228	1.74984	1.13756	2.51493	0.915302
12.62	0.00362477	1.75812	1.1651	2.52636	0.940221
12.69	0.00336725	1.7664	1.16886	2.53779	0.909412
12.75	0.00310387	1.77468	1.1579	2.54922	0.910567
12.82	0.00283592	1.7802	1.17247	2.56066	0.903963
12.88	0.00256211	1.78848	1.1537	2.57209	0.90068
12.95	0.0022808	1.79676	1.15191	2.58352	0.886978
13.01	0.00199036	1.80504	1.19281	2.59495	0.879346
13.08	0.00169015	1.81056	1.1849	2.60638	0.89011
13.14	0.00137852	1.81884	1.15479	2.61781	0.878459
13.21	0.00105483	1.82712	1.16016	2.62925	0.860821
13.27	0.000717782	1.8354	1.16288	2.64067	0.876031
13.34	0.000366388	1.84368	1.17339	2.65211	0.855891
13.4	0	1.8492	1.14338	2.66354	0.848718
		1.85748	1.1483	2.67497	0.853245
		1.86576	1.17472	2.6864	0.849271
		1.87404	1.20692	2.69783	0.837587
		1.87956	1.16209	2.70927	0.824397
		1.88784	1.16959	2.7207	0.816966
		1.89612	1.18822	2.73213	0.83753
		1.9044	1.15932	2.74356	0.816037
		1.91268	1.12695	2.75499	0.815319
		1.9182	1.17334	2.76642	0.804195
		1.92648	1.14614	2.77785	0.790955
		1.93476	1.15891	2.78928	0.808483
		1.94304	1.16886	2.80072	0.785337
		1.94856	1.17257	2.81215	0.7852
		1.95684	1.17663	2.82358	0.788538
		1.96512	1.14775	2.83501	0.768556
		1.9734	1.17251	2.84644	0.76333
		1.98168	1.17933	2.85788	0.762784
		1.9872	1.14618	2.86931	0.754431
		1.99548	1.165	2.88074	0.762162
		2.00376	1.12185	2.89217	0.746722
		2.01204	1.19068	2.9036	0.757297
		2.02032	1.13099	2.91503	0.750941
		2.02584	1.1626	2.92646	0.747601
		2.03412	1.15931	2.93789	0.727357
		2.0424	1.15908	2.94933	0.718052
		2.05068	1.1392	2.96076	0.726138
		2.0562	1.09953	2.97219	0.708914
		2.06448	1.09191	2.98362	0.723962
		2.07276	1.13726	2.99505	0.720144
		2.08104	1.13631	3.00649	0.713021
		2.08932	1.13186	3.01791	0.702108
		2.09484	1.13445	3.02935	0.706465
		2.10312	1.11262	3.04078	0.692301
		2.1114	1.15591	3.05221	0.692122
		2.11968	1.11978	3.06364	0.69251
		2.1252	1.11164	3.07507	0.665168
		2.13348	1.16612	3.0865	0.677798
		2.14176	1.11128	3.09794	0.678047
		2.15004	1.1342	3.10937	0.656613
		2.15832	1.13574	3.1208	0.67024
		2.16384	1.09807	3.13223	0.665132
		2.17212	1.11379	3.14366	0.664214
		2.1804	1.07815	3.1551	0.65231
		2.18868	1.12713	3.16653	0.650677
		2.1942	1.0732	3.17795	0.661843
		2.20248	1.09258	3.18939	0.651355
		2.21076	1.08568	3.20082	0.641413
		2.21904	1.11289	3.21225	0.632284
		2.22732	1.07129	3.22368	0.644135
		2.23284	1.10748	3.23511	0.624095
		2.24112	1.08461	3.24655	0.615358
		2.2494	1.1318	3.25798	0.62378
		2.25768	1.08097	3.26941	0.609527
		2.26596	1.05712	3.28084	0.614342
		2.27148	1.09023	3.29227	0.61712
		2.27976	1.07003	3.3037	0.613343
		2.28804	1.03325	3.31513	0.607947
		2.29632	1.05299	3.32656	0.60301
		2.30184	1.08266	3.338	0.605135
		2.31012	1.07807	3.34943	0.608423
		2.3184	1.04421	3.36086	0.609849
		2.32668	1.06844	3.37229	0.595735
		2.33496	1.05074	3.38372	0.604608
		2.34048	1.00908	3.39516	0.580536
		2.34876	1.05039	3.40659	0.590237
		2.35704	1.04061	3.41802	0.603835
		2.36532	1.05659	3.42945	0.598089
		2.37084	1.06153	3.44088	0.582333
		2.37912	1.04705	3.45231	0.572212
		2.3874	1.03671	3.46374	0.5785
		2.39568	1.00837	3.47517	0.573399
		2.40396	1.03772	3.48661	0.601966
		2.40948	1.01553	3.49804	0.5667
		2.41776	1.03157	3.50947	0.571463
		2.42604	0.993093	3.5209	0.558694
		2.43432	0.999883	3.53233	0.546602
		2.43984	1.03668	3.54377	0.544995
		2.44812	0.988058	3.55519	0.572262
		2.4564	1.01343	3.56663	0.557974
		2.46468	0.987365	3.57806	0.541763
		2.47296	1.04608	3.58949	0.557961
		2.47848	1.00796	3.60092	0.537782
		2.48676	1.06257	3.61235	0.55199
		2.49504	1.01184	3.62378	0.543842
		2.50332	1.00887	3.63522	0.518951
		2.5116	0.986256	3.64665	0.536368
		2.51712	1.01021	3.65808	0.535529
		2.5254	0.982315	3.66951	0.524481
		2.53368	1.02852	3.68094	0.506368
		2.54196	1.00024	3.69238	0.545253
		2.54748	0.96943	3.70381	0.513189
		2.55576	0.965631	3.71523	0.520797
		2.56404	0.936278	3.72667	0.523882
		2.57232	0.957699	3.7381	0.502457
		2.5806	0.917485	3.74953	0.498641
		2.58612	0.911061	3.76096	0.505125
		2.5944	0.942953	3.77239	0.531744
		2.60268	0.938495	3.78383	0.525488
		2.61096	0.955029	3.79526	0.524814
		2.61648	0.927279	3.80669	0.503655
		2.62476	0.965151	3.81812	0.509681
		2.63304	0.965884	3.82955	0.487418
		2.64132	0.971968	3.84098	0.525442
		2.6496	0.950903	3.85241	0.509732
		2.65512	0.905762	3.86384	0.501086
		2.6634	0.900439	3.87528	0.510525
		2.67168	0.894997	3.88671	0.491271
		2.67996	0.928348	3.89814	0.49446
		2.68548	0.898684	3.90957	0.53023
		2.69376	0.915467	3.921	0.483296
		2.70204	0.864594	3.93244	0.501988
		2.71032	0.869901	3.94387	0.520355
		2.7186	0.915268	3.9553	0.478328
		2.72412	0.809858	3.96673	0.502902
		2.7324	0.826346	3.97816	0.491812
		2.74068	0.854617	3.98959	0.495601
		2.74896	0.900731	4.00102	0.49999
		2.75724	0.894397	4.01245	0.479601
		2.76	0.831333	4.02389	0.45887
		2.76	0.896188	4.03532	0.51373
		2.7876	0.848042	4.04675	0.495415
		2.7876	0.908187	4.05818	0.474551
		2.7876	0.896158	4.06961	0.460112
		2.8152	0.834247	4.08104	0.445233
		2.8152	0.846516	4.09248	0.467582
		2.8152	0.85265	4.10391	0.471655
		2.8152	0.797442	4.11534	0.502733
		2.8428	0.788135	4.12677	0.455744
		2.8428	0.825665	4.13819	0.457068
		2.8428	0.713075	4.14962	0.455758
		2.8428	0.79439	4.16105	0.473175
		2.8704	0.80989	4.17251	0.483115
		2.8704	0.771628	4.18394	0.461934
		2.8704	0.784382	4.19536	0.453612
		2.898	0.812539	4.20679	0.458596
		2.898	0.806039	4.21822	0.4923
		2.898	0.734535	4.22964	0.44641
		2.898	0.793038	4.24107	0.470387
		2.9256	0.775092	4.25253	0.466652
		2.9256	0.71547	4.26396	0.459403
		2.9256	0.735344	4.27539	0.463777
		2.9532	0.722282	4.28681	0.463109
		2.9532	0.776285	4.29824	0.442369
		2.9532	0.776285	4.30966	0.449605
		2.9532	0.810036	4.32109	0.455701
		2.9808	0.742723	4.33251	0.440659
		2.9808	0.708338	4.34398	0.453634
		2.9808	0.708338	4.35541	0.464631
		2.9808	0.756477	4.36683	0.449354
		3.0084	0.728521	4.37826	0.443141
		3.0084	0.634654	4.38969	0.461351
		3.0084	0.756541	4.40111	0.453673
		3.036	0.791888	4.41254	0.421256
		3.036	0.763352	4.424	0.44542
		3.036	0.727681	4.43543	0.438834
		3.036	0.700572	4.44686	0.436679
		3.0636	0.698838	4.45828	0.427832
		3.0636	0.698838	4.46971	0.403527
		3.0636	0.755501	4.48113	0.418726
		3.0912	0.712226	4.49256	0.437795
		3.0912	0.699653	4.50403	0.425164
		3.0912	0.679684	4.51545	0.421323
		3.0912	0.761779	4.52688	0.440927
		3.1188	0.683594	4.5383	0.422587
		3.1188	0.648963	4.54973	0.434884
		3.1188	0.646704	4.56116	0.442822
		3.1188	0.672301	4.57258	0.408828
		3.1464	0.658967	4.58405	0.409413
		3.1464	0.615291	4.59547	0.434149
		3.1464	0.682721	4.6069	0.430104
		3.174	0.683834	4.61832	0.437474
		3.174	0.729839	4.62975	0.400999
		3.174	0.597283	4.64118	0.413732
		3.174	0.646407	4.6526	0.416015
		3.2016	0.633897	4.66407	0.406061
		3.2016	0.582328	4.67549	0.416964
		3.2016	0.55694	4.68692	0.408516
		3.2292	0.629538	4.69835	0.42219
		3.2292	0.665858	4.70977	0.411129
		3.2292	0.578691	4.7212	0.393549
		3.2292	0.689263	4.73262	0.426415
		3.2568	0.606686	4.74405	0.40149
		3.2568	0.600939	4.75552	0.383074
		3.2568	0.596014	4.76694	0.376489
		3.2568	0.570564	4.77837	0.365984
		3.2844	0.581946	4.78979	0.422308
		3.2844	0.610333	4.80122	0.417998
		3.2844	0.597809	4.81265	0.404293
		3.312	0.556957	4.82407	0.428682
		3.312	0.602805	4.83554	0.420668
		3.312	0.609597	4.84696	0.418704
		3.312	0.606201	4.85839	0.389589
		3.3396	0.565415	4.86982	0.409201
		3.3396	0.575774	4.88124	0.398438
		3.3396	0.574911	4.89267	0.404024
		3.3672	0.546718	4.90409	0.3823
		3.3672	0.566024	4.91556	0.390066
		3.3672	0.575677	4.92699	0.373906
		3.3672	0.533555	4.93841	0.416746
		3.3948	0.587829	4.94984	0.418973
		3.3948	0.563745	4.96126	0.395663
		3.3948	0.517361	4.97269	0.41363
		3.3948	0.648486	4.98412	0.41129
		3.4224	0.570229	4.99558	0.398663
		3.4224	0.484106	5.00701	0.376264
		3.4224	0.524901	5.01843	0.381796
		3.45	0.58407	5.02986	0.415244
		3.45	0.451411	5.04129	0.415598
		3.45	0.541693	5.05271	0.402007
		3.45	0.499315	5.06414	0.33201
		3.4776	0.571924	5.07556	0.383223
		3.4776	0.504528	5.08703	0.41123
		3.4776	0.467086	5.09846	0.360661
		3.5052	0.442197	5.10988	0.378402
		3.5052	0.53349	5.12131	0.383885
		3.5052	0.516372	5.13273	0.383762
		3.5052	0.449805	5.14416	0.386474
		3.5328	0.485896	5.15558	0.405847
		3.5328	0.527434	5.16705	0.37948
		3.5328	0.515842	5.17848	0.370563
		3.5604	0.394422	5.1899	0.390852
		3.5604	0.554349	5.20133	0.3605
		3.5604	0.516084	5.21275	0.368843
		3.5604	0.404233	5.22418	0.325056
		3.588	0.447392	5.23561	0.371228
		3.588	0.384618	5.24707	0.361552
		3.588	0.466324	5.2585	0.347127
		3.588	0.508174	5.26992	0.355429
		3.6156	0.492751	5.28135	0.319741
		3.6156	0.45329	5.29278	0.342824
		3.6156	0.448231	5.3042	0.357259
		3.6432	0.462292	5.31563	0.365876
		3.6432	0.444827	5.32709	0.375427
		3.6432	0.507493	5.33852	0.403665
		3.6432	0.471537	5.34995	0.345411
		3.6708	0.50374	5.36137	0.351517
		3.6708	0.515212	5.3728	0.359396
		3.6708	0.371286	5.38422	0.348228
		3.6984	0.386419	5.39565	0.35828
		3.6984	0.383243	5.40707	0.361162
		3.6984	0.416062	5.41854	0.349138
		3.6984	0.488052	5.42997	0.356597
		3.726	0.459904	5.44139	0.343004
		3.726	0.481395	5.45282	0.388183
		3.726	0.463127	5.46425	0.362621
		3.726	0.479246	5.47567	0.393289
		3.7536	0.372958	5.4871	0.338834
		3.7536	0.519087	5.49856	0.378024
		3.7536	0.437298	5.50999	0.362183
		3.7812	0.524536	5.52142	0.331697
		3.7812	0.430473	5.53284	0.353811
		3.7812	0.454819	5.54427	0.363935
		3.7812	0.476951	5.55569	0.406656
		3.8088	0.505273	5.56712	0.319831
		3.8088	0.499659	5.57859	0.338878
		3.8088	0.40871	5.59001	0.304419
		3.8364	0.424907	5.60144	0.335595
		3.8364	0.363392	5.61286	0.366297
		3.8364	0.439716	5.62429	0.351193
		3.8364	0.38048	5.63571	0.362318
		3.864	0.483045	5.64714	0.347236
		3.864	0.388285	5.65861	0.322286
		3.864	0.340905	5.67003	0.304643
		3.864	0.441443	5.68146	0.317825
		3.8916	0.379786	5.69288	0.334829
		3.8916	0.329382	5.70431	0.330005
		3.8916	0.40909	5.71574	0.319562
		3.9192	0.263928	5.72716	0.344433
		3.9192	0.501701	5.73863	0.32388
		3.9192	0.386381	5.75005	0.349834
		3.9192	0.370926	5.76148	0.356174
		3.9468	0.360495	5.77291	0.357589
		3.9468	0.455742	5.78433	0.309351
		3.9468	0.408721	5.79576	0.307498
		3.9744	0.432797	5.80718	0.307036
		3.9744	0.412013	5.81861	0.298673
		3.9744	0.367999	5.83008	0.385255
		3.9744	0.454803	5.8415	0.3142
		4.002	0.363211	5.85293	0.368943
		4.002	0.378087	5.86435	0.324176
		4.002	0.317345	5.87578	0.344258
		4.002	0.344617	5.8872	0.35059
		4.0296	0.243816	5.89863	0.288896
		4.0296	0.301629	5.9101	0.323152
		4.0296	0.38332	5.92152	0.323465
		4.0572	0.393685	5.93295	0.326491
		4.0572	0.383492	5.94437	0.316969
		4.0572	0.394959	5.9558	0.318596
		4.0572	0.351641	5.96723	0.36738
		4.0848	0.371939	5.97865	0.32284
		4.0848	0.409391
		4.0848	0.343527
		4.1124	0.339022
		4.1124	0.361274
		4.1124	0.363892
		4.1124	0.295826
		4.14	0.351548
		4.14	0.355527
		4.14	0.279911
		4.14	0.3741
		4.1676	0.37776
		4.1676	0.338774
		4.1676	0.291722
		4.1952	0.352811
		4.1952	0.301048
		4.1952	0.232937
		4.1952	0.318756
		4.2228	0.347808
		4.2228	0.285699
		4.2228	0.426478
		4.2504	0.251692
		4.2504	0.321607
		4.2504	0.415292
		4.2504	0.352369
		4.278	0.332879
		4.278	0.409371
		4.278	0.315881
		4.278	0.269137
		4.3056	0.348667
		4.3056	0.256837
		4.3056	0.416105
		4.3332	0.302286
		4.3332	0.331352
		4.3332	0.406924
		4.3332	0.412737
		4.3608	0.313509
		4.3608	0.363552
		4.3608	0.259049
		4.3884	0.307056
		4.3884	0.445678
		4.3884	0.305565
		4.3884	0.396489
		4.416	0.393945
		4.416	0.442245
		4.416	0.291308
		4.416	0.356211
		4.4436	0.345395
		4.4436	0.359149
		4.4436	0.336225
		4.4712	0.224364
		4.4712	0.371362
		4.4712	0.346604
		4.4712	0.307921
		4.4988	0.228709
		4.4988	0.260039
		4.4988	0.234975
		4.5264	0.301298
		4.5264	0.315571
		4.5264	0.320328
		4.5264	0.291784
		4.554	0.298563
		4.554	0.274486
		4.554	0.280906
		4.554	0.252013
		4.5816	0.459789
		4.5816	0.207961
		4.5816	0.287571
		4.6092	0.302556
		4.6092	0.223629
		4.6092	0.34202
		4.6092	0.217051
		4.6368	0.369426
		4.6368	0.3428
		4.6368	0.344465
		4.6644	0.341842
		4.6644	0.333422
		4.6644	0.240805
		4.6644	0.18355
		4.692	0.223216
		4.692	0.194249
		4.692	0.226624
		4.692	0.284557
		4.7196	0.279295
		4.7196	0.374117
		4.7196	0.25171
		4.7472	0.216289
		4.7472	0.202335
		4.7472	0.142681
		4.7472	0.138669
		4.7748	0.24881
		4.7748	0.365274
		4.7748	0.190577
		4.8024	0.28204
		4.8024	0.387359
		4.8024	0.183862
		4.8024	0.344518
		4.83	0.382796
		4.83	0.209455
		4.83	0.317793
		4.8576	0.33422
		4.8576	0.303172
		4.8576	0.210029
		4.8576	0.252035
		4.8852	0.376819
		4.8852	0.365736
		4.8852	0.277073
		4.8852	0.232741
		4.9128	0.339991
		4.9128	0.254059
		4.9128	0.313838
		4.9404	0.306039
		4.9404	0.375937
		4.9404	0.36838
		4.9404	0.289037
		4.968	0.273172
		4.968	0.32284
		4.968	0.393521
		4.9956	0.198953
		4.9956	0.384385
		4.9956	0.349616
		4.9956	0.249174
		5.0232	0.304665
		5.0232	0.195103
		5.0232	0.320289
		5.0232	0.343725
		5.0508	0.188763
		5.0508	0.238915
		5.0508	0.311971
		5.0784	0.313394
		5.0784	0.31539
		5.0784	0.319383
		5.0784	0.261495
		5.106	0.334971
		5.106	0.336989
		5.106	0.304703
		5.1336	0.122182
		5.1336	0.132585
		5.1336	0.35492
		5.1336	0.108108
		5.1612	0.265968
		5.1612	0.190301
		5.1612	0.259782
		5.1612	0.253597
		5.1888	0.266736
		5.1888	0.431362
		5.1888	0.287575
		5.2164	0.368568
		5.2164	0.391735
		5.2164	0.29696
		5.2164	0.345401
		5.244	0.351194
		5.244	0.425689
		5.244	0.21923
		5.2716	0.202401
		5.2716	0.193797
		5.2716	0.247355
		5.2716	0.144541
		5.2992	0.20583
		5.2992	0.371667
		5.2992	0.326024
		5.2992	0.219523
		5.3268	0.360175
		5.3268	0.287701
		5.3268	0.263543
		5.3544	0.301785
		5.3544	0.419393
		5.3544	0.284033
		5.3544	0.326194
		5.382	0.269033
		5.382	0.405792
		5.382	0.271275
		5.4096	0.43941
		5.4096	0.139297
		5.4096	0.37599
		5.4096	0.355605
		5.4372	0.302038
		5.4372	0.263139
		5.4372	0.489668
		5.4372	0.227444
		5.4648	0.18769
		5.4648	0.436866
		5.4648	0.390636
		5.4924	0.185155
		5.4924	0.137757
		5.4924	0.282519
		5.4924	0.20897
		5.52	0.360834
		5.52	0.297157
		5.52	0.334891
		5.5476	0.381125
		5.5476	0.25726
		5.5476	0.235821
		5.5476	0.234154
		5.5752	0.209545
		5.5752	0.206898
		5.5752	0.351246
		5.5752	0.384927
		5.6028	0.252686
		5.6028	0.29642
		5.6028	0.318287
		5.6304	0.184271
		5.6304	0.145257
		5.6304	0.252728
		5.6304	0.363143
		5.658	0.1784
		5.658	0.232168
		5.658	0.246044
		5.6856	0.337772
		5.6856	0.402825
		5.6856	0.219677
		5.6856	0.435351
		5.7132	0.399166
		5.7132	0.192509
		5.7132	0.373902
		5.7132	0.353691
		5.7408	0.403032
		5.7408	0.380074
		5.7408	0.280592
		5.7684	0.309051
		5.7684	0.357984
		5.7684	0.257542
		5.7684	0.401766
		5.796	0.325016
		5.796	0.431621
		5.796	0.267813
		5.8236	0.354368
		5.8236	0.506615
		5.8236	0.145422
		5.8236	0.222333
		5.8512	0.215171
		5.8512	0.264989
		5.8512	0.238225
		5.8512	0.349785
		5.8788	0.358443
		5.8788	0.147657
		5.8788	0.236198
		5.9064	0.383417
		5.9064	0.075873
		5.9064	0.480622
		5.9064	0.334815
		5.934	0.307972
		5.934	0.220213
		5.934	0.324324
		5.9616	0.272332
		5.9616	0.269581
		5.9616	0.29984
		5.9616	0.186231
		5.9892	0.324834
		5.9892	0.349821
		5.9892	0.430335

## Sheet: Fig5a
Time-resolved fluorescence
	Fluorescence anisotropy
Time (ns)	DANS-CaM	DANS-CaM + DAPK2RNTD	DANS-CaM + DAPK2RNTD + 14-3-3g
0	0.327	0.3336	0.3254
0.196	0.2888	0.3067	0.298
0.391	0.2618	0.2948	0.2839
0.587	0.2479	0.2901	0.2761
0.782	0.2306	0.2852	0.2725
0.978	0.223	0.2838	0.2648
1.173	0.2096	0.2803	0.2555
1.369	0.2023	0.2781	0.2573
1.564	0.1922	0.2724	0.2488
1.759	0.1811	0.2689	0.2456
1.955	0.1745	0.2694	0.241
2.15	0.1684	0.2662	0.2433
2.346	0.1609	0.2664	0.2386
2.541	0.1592	0.2642	0.2327
2.737	0.148	0.2603	0.234
2.932	0.1475	0.2569	0.2335
3.128	0.1425	0.2532	0.2252
3.323	0.1327	0.256	0.228
3.518	0.1265	0.251	0.2218
3.714	0.1283	0.2487	0.2163
3.909	0.1242	0.2484	0.2184
4.105	0.1225	0.2459	0.2179
4.3	0.1146	0.2426	0.2142
4.496	0.1112	0.2424	0.213
4.691	0.1095	0.241	0.2102
4.887	0.1037	0.2408	0.2079
5.082	0.1061	0.2387	0.2048
5.277	0.0992	0.2369	0.204
5.473	0.0975	0.237	0.2025
5.668	0.0982	0.2352	0.2046
5.864	0.0921	0.2314	0.1995
6.059	0.0905	0.2318	0.1973
6.255	0.0845	0.2328	0.1936
6.45	0.0828	0.2314	0.1956
6.646	0.0829	0.225	0.1965
6.841	0.0841	0.2202	0.1949
7.036	0.0809	0.2232	0.1935
7.232	0.0775	0.2222	0.191
7.427	0.0779	0.2214	0.1907
7.623	0.0734	0.2161	0.1858
7.818	0.0719	0.2204	0.1838
8.014	0.07	0.2149	0.1899
8.209	0.0699	0.2155	0.1876
8.405	0.0694	0.2135	0.1811
8.6	0.0636	0.2101	0.1799
8.795	0.0626	0.2117	0.1824
8.991	0.064	0.2108	0.1831
9.186	0.0609	0.2079	0.1796
9.382	0.0583	0.2121	0.1778
9.577	0.0564	0.2119	0.1708
9.773	0.061	0.2053	0.1742
9.968	0.056	0.205	0.1758
10.164	0.0566	0.2053	0.1712
10.359	0.0598	0.203	0.1759
10.554	0.0531	0.2066	0.1728
10.75	0.0545	0.1999	0.1706
10.945	0.051	0.1969	0.1713
11.141	0.0506	0.1997	0.1679
11.336	0.0479	0.1984	0.1735
11.532	0.0475	0.2001	0.1658
11.727	0.0476	0.1948	0.169
11.923	0.0474	0.1932	0.1682
12.118	0.0437	0.1938	0.1654
12.313	0.0426	0.1948	0.165
12.509	0.0497	0.1927	0.1625
12.704	0.0403	0.1903	0.1646
12.9	0.04	0.1911	0.1675
13.095	0.039	0.1899	0.1641
13.291	0.0405	0.1908	0.1622
13.486	0.0379	0.1858	0.163
13.682	0.04	0.1935	0.1585
13.877	0.0382	0.1873	0.1616
14.072	0.0366	0.1871	0.1574
14.268	0.0327	0.1863	0.1608
14.463	0.0396	0.1869	0.1565
14.659	0.0318	0.1826	0.1593
14.854	0.0304	0.1832	0.1564
15.05	0.0314	0.1809	0.1586
15.245	0.033	0.1811	0.1534
15.441	0.0346	0.1819	0.1558
15.636	0.0319	0.1768	0.1566
15.831	0.0315	0.1739	0.1564
16.027	0.0353	0.1799	0.1521
16.222	0.0304	0.1725	0.1475
16.418	0.0302	0.1731	0.1516
16.613	0.0314	0.1749	0.1483
16.809	0.0288	0.177	0.1478
17.004	0.0252	0.1691	0.1496
17.2	0.028	0.1701	0.1548
17.395	0.0244	0.1741	0.1579
17.59	0.0208	0.1675	0.1426
17.786	0.024	0.1627	0.1512
17.981	0.0237	0.1662	0.1501
18.177	0.0276	0.1677	0.1507
18.372	0.0269	0.1755	0.1506
18.568	0.025	0.1658	0.1407
18.763	0.0214	0.1604	0.1459
18.959	0.0242	0.1641	0.1438
19.154	0.0185	0.1626	0.1409
19.349	0.0234	0.1606	0.1444
19.545	0.0201	0.1647	0.1367
19.74	0.0197	0.163	0.1466
19.936	0.0215	0.1536	0.145
20.131	0.0183	0.158	0.145
20.327	0.0186	0.1595	0.1425
20.522	0.0195	0.1567	0.1403
20.718	0.0191	0.1574	0.1396
20.913	0.0208	0.157	0.1427
21.108	0.0155	0.1534	0.1435
21.304	0.0172	0.1542	0.1412
21.499	0.0172	0.1516	0.1419
21.695	0.0188	0.1553	0.1445
21.89	0.0171	0.158	0.1304
22.086	0.0219	0.1557	0.1366
22.281	0.0263	0.1533	0.1315
22.476	0.0151	0.1478	0.1371
22.672	0.0232	0.1494	0.1356
22.867	0.0166	0.1513	0.1317
23.063	0.0159	0.1508	0.1306
23.258	0.013	0.1538	0.1319
23.454	0.0199	0.1477	0.1383
23.649	0.0191	0.1429	0.1425
23.845	0.0166	0.1491	0.1326
24.04	0.0161	0.1473	0.1349
24.235	0.0147	0.141	0.1348
24.431	0.0147	0.1422	0.125
24.626	0.00829	0.1454	0.1297
24.822	0.0212	0.144	0.1341
25.017	0.0161	0.1393	0.1311
25.213	0.013	0.1406	0.1265
25.408	0.0129	0.1424	0.1249
25.604	0.0161	0.1449	0.1235
25.799	0.016	0.1417	0.1281
25.994	0.0114	0.1376	0.131
26.19	0.0123	0.1442	0.1243
26.385	0.0152	0.1358	0.1306
26.581	0.00373	0.1326	0.1303
26.776	0.00861	0.1302	0.126
26.972	0.00465	0.1382	0.1316
27.167	0.0127	0.1386	0.1258
27.363	0.024	0.1346	0.1301
27.558	0.0121	0.132	0.1238
27.753	0.0129	0.1348	0.1259
27.949	0.0146	0.1347	0.1265
28.144	0.00855	0.1302	0.1271
28.34	0.0124	0.1295	0.1213
28.535	0.0137	0.1317	0.1251
28.731	0.0174	0.1263	0.1238
28.926	0.0219	0.1236	0.125
29.122	0.0122	0.1366	0.1177
29.317	0.00693	0.1234	0.1217
29.512	0.0126	0.1326	0.1255
29.708	0.0116	0.1361	0.1248
29.903	0.013	0.1251	0.1219
30.099	0.011	0.1208	0.1205
30.294	0.00628	0.1207	0.1158
30.49	0.0116	0.1254	0.1156
30.685	0.0124	0.1209	0.1195
30.881	0.0114	0.1238	0.1201
31.076	0.0142	0.1174	0.1165
31.271	0.00419	0.1258	0.1221
31.467	0.0132	0.1272	0.1208
31.662	0.0104	0.1243	0.1197
31.858	0.00712	0.1265	0.1268
32.053	0.00941	0.128	0.1143
32.249	0.0103	0.1164	0.1227
32.444	0.00857	0.1239	0.1131
32.64	0.00483	0.1202	0.1232
32.835	0.00746	0.119	0.1124
33.03	0.00461	0.1185	0.112
33.226	0.0129	0.1281	0.1142
33.421	0.0191	0.1186	0.1199
33.617	0.0106	0.1224	0.116
33.812	0.00674	0.1224	0.1176
34.008	0.0101	0.1218	0.1149
34.203	0.0055	0.1206	0.1167
34.399	0.0117	0.1109	0.1222
34.594	0.0117	0.1172	0.1144
34.789	0.0147	0.1222	0.1138
34.985	0.00182	0.1169	0.1018
35.18	0.00462	0.1079	0.1165
35.376	0.0192	0.1071	0.1209
35.571	0.0104	0.1122	0.1102
35.767	0.00912	0.111	0.1142
35.962	0.00378	0.1206	0.1029
36.158	0.00938	0.1208	0.1162
36.353	0.00901	0.1116	0.1111
36.548	0.0178	0.1084	0.1104
36.744	0.00439	0.1108	0.1052
36.939	0.0162	0.1101	0.1073
37.135	0.00948	0.1093	0.108
37.33	0.00868	0.1145	0.1085
37.526	0.00519	0.1009	0.1117
37.721	0.00112	0.1112	0.1134
37.917	0.00596	0.1083	0.0992
38.112	0.00874	0.1086	0.1062
38.307	-0.00058	0.112	0.1014
38.503	0.00672	0.1083	0.1046
38.698	2e-05	0.1013	0.1058
38.894	0.0026	0.1041	0.1054
39.089	0.00417	0.1033	0.0999
39.285	0.0115	0.0997	0.0991
39.48	0.00355	0.1044	0.1114
39.676	0.00766	0.0969	0.1021
39.871	0.00968	0.1157	0.1058
40.066	0.00527	0.1037	0.099
40.262	-0.00296	0.1091	0.1113
40.457	0.00325	0.1039	0.1076
40.653	0.00581	0.1048	0.1032
40.848	0.0136	0.102	0.105
41.044	0.0183	0.104	0.1112
41.239	0.0115	0.1057	0.0941
41.435	0.00931	0.0945	0.1074
41.63	0.00744	0.0995	0.097
41.825	0.00141	0.094	0.0964
42.021	0.011	0.1007	0.0968
42.216	0.00376	0.099	0.1077
42.412	0.00895	0.0955	0.1059
42.607	0.00046	0.1024	0.0982
42.803	0.00284	0.0969	0.0967
42.998	0.0171	0.0911	0.1025
43.194	0.0159	0.0964	0.0937
43.389	-0.00043	0.0955	0.1017
43.584	0.01	0.0947	0.1054
43.78	0.00708	0.1035	0.0852
43.975	0.0239	0.0891	0.1008
44.171	0.00644	0.107	0.0927
44.366	0.00068	0.0928	0.0979
44.562	0.0098	0.0902	0.0979
44.757	0.0129	0.088	0.0933
44.953	0.0223	0.098	0.1091
45.148	0.00681	0.0919	0.0905
45.343	0.0161	0.097	0.1029
45.539	0.00584	0.0993	0.0864
45.734	0.00936	0.0992	0.0924
45.93	0.00812	0.098	0.1018
46.125	-0.00023	0.0959	0.0965
46.321	0.005	0.0912	0.0991
46.516	0.00976	0.1045	0.092
46.712	0.0154	0.088	0.0957
46.907	-0.00635	0.0973	0.0909
47.102	0.0017	0.088	0.0965
47.298	-0.00564	0.0862	0.0947
47.493	0.00538	0.084	0.0963
47.689	-0.00262	0.096	0.0953
47.884	-0.00329	0.0917	0.0928
48.08	0.012	0.0782	0.0861
48.275	-0.00452	0.0842	0.0838
48.47	0.00669	0.088	0.0968
48.666	-0.0025	0.0765	0.0983
48.861	0.00041	0.0793	0.0924
49.057	-0.00167	0.0862	0.0942
49.252	-0.00525	0.0923	0.0857
49.448	0.00035	0.0829	0.104
49.643	0.00611	0.1019	0.0913
49.839	0.00159	0.0988	0.099
50.034	0.00086	0.0971	0.0831
50.229	0.00159	0.08	0.0841
50.425	0.00728	0.0834	0.1
50.62	0.0127	0.0908	0.0896
50.816	-0.0104	0.0904	0.0924
51.011	0.00884	0.0872	0.0918
51.207	0.0208	0.0851	0.0907
51.402	0.0201	0.0784	0.0935
51.598	0.00434	0.0791	0.0799
51.793	-0.0025	0.0927	0.0871
51.988	0.0101	0.0753	0.0901
52.184	0.00781	0.0801	0.0895
52.379	-0.00267	0.0899	0.0985
52.575	0.0109	0.0946	0.0834
52.77	0.00642	0.0728	0.0892
52.966	-0.00707	0.0816	0.0829
53.161	0.00102	0.0953	0.0871
53.357	0.00766	0.0662	0.0755
53.552	-0.00136	0.0917	0.0935
53.747	0.0204	0.0761	0.0929
53.943	-0.00016	0.0798	0.0847
54.138	-0.00358	0.0796	0.0781
54.334	0.0138	0.0811	0.0835
54.529	0.00362	0.0789	0.0969
54.725	0.00971	0.0696	0.1029
54.92	-0.00367	0.075	0.0915
55.116	-0.00518	0.0792	0.0894
55.311	0.0006	0.0771	0.0954
55.506	0.00307	0.0654	0.0766
55.702	0.0132	0.0773	0.0812
55.897	-0.0131	0.076	0.0765
56.093	0.00618	0.0665	0.0867
56.288	0.013	0.0819	0.0784
56.484	0.00992	0.0838	0.0887
56.679	-0.0136	0.0674	0.0955
56.875	0.00337	0.0554	0.0776
57.07	0.0119	0.0733	0.0933
57.265	0.00662	0.0691	0.0705
57.461	-0.00596	0.0684	0.0907
57.656	0.00726	0.0773	0.096
57.852	-0.00436	0.0726	0.097
58.047	-0.011	0.0862	0.104
58.243	-0.00836	0.0698	0.0707
58.438	0.017	0.0768	0.085
58.634	0.00757	0.0705	0.0922
58.829	0.0113	0.0689	0.083
59.024	-0.0142	0.0729	0.0916
59.22	-0.00934	0.0604	0.0856
59.415	-0.0033	0.0753	0.0841
59.611	0.0083	0.0579	0.0741
59.806	0.0183	0.0727	0.0956
60.002	0.00521	0.0843	0.0768
60.197	0.00948	0.0575	0.0625
60.393	0.0176	0.0655	0.0722
60.588	-0.00895	0.0726	0.0912
60.783	0.00978	0.0603	0.0943
60.979	-0.00233	0.07	0.0799
61.174	0.00284	0.0666	0.0768
61.37	-0.00701	0.0677	0.0901
61.565	-0.00161	0.0668	0.0745
61.761	0.00406	0.0687	0.0757
61.956	-0.00072	0.0611	0.076
62.152	0.00783	0.0671	0.0822
62.347	-0.0133	0.0563	0.074
62.542	0.0065	0.0566	0.0714
62.738	-0.00922	0.0754	0.0739
62.933	-0.00415	0.089	0.0821
63.129	0.0176	0.0761	0.0767
63.324	-0.00061	0.0594	0.0813
63.52	0.00959	0.0735	0.0759
63.715	0.00623	0.0612	0.0784
63.911	0.0169	0.0688	0.0729
64.106	0.0157	0.063	0.0844
64.301	0.0144	0.0582	0.0766
64.497	-0.00446	0.0762	0.0667
64.692	-0.00735	0.056	0.0792
64.888	-0.002	0.0668	0.086
65.083	0.0008	0.0444	0.0779
65.279	0.00119	0.0677	0.0793
65.474	-0.00049	0.0572	0.0746
65.67	-0.0144	0.0511	0.074
65.865	0.00445	0.0612	0.079
66.06	-0.00645	0.0714	0.0609
66.256	0.00047	0.0748	0.0659
66.451	0.0187	0.0736	0.0703
66.647	0.0292	0.0577	0.0921
66.842	0.0248	0.0645	0.1068
67.038	0.00581	0.0546	0.1022
67.233	0.00814	0.0771	0.0546
67.429	0.0028	0.0847	0.0737
67.624	0.00648	0.0549	0.0711
67.819	0.0232	0.0517	0.0624
68.015	0.00559	0.0547	0.0567
68.21	0.00206	0.07	0.0771
68.406	-0.00849	0.0571	0.0881
68.601	-0.00126	0.0661	0.0802
68.797	0.0214	0.0472	0.0888
68.992	0.0095	0.0576	0.0739
69.188	-0.00306	0.0678	0.0967
69.383	0.00216	0.0533	0.0757
69.578	0.0191	0.0652	0.0749
69.774	0.0147	0.0479	0.0661
69.969	0.0171	0.0705	0.07
70.165	-0.00392	0.0496	0.0785
70.36	-0.00709	0.0547	0.0559
70.556	-0.0026	0.0482	0.0717
70.751	-0.0168	0.0566	0.0737
70.947	-0.0101	0.0465	0.0729
71.142	-0.0179	0.0802	0.0961
71.337	0.0155	0.0604	0.0815
71.533	0.0256	0.0552	0.0671
71.728	-0.00919	0.0444	0.0688
71.924	0.0109	0.0669	0.0685
72.119	-0.00573	0.043	0.0737
72.315	0.00617	0.0632	0.0793
72.51	-0.0263	0.078	0.0646
72.705	0.00011	0.0572	0.0824
72.901	0.00722	0.0565	0.0845
73.096	-0.00374	0.053	0.0786
73.292	0.0134	0.0575	0.091
73.487	-0.00751	0.0592	0.0799
73.683	0.00123	0.0664	0.0689
73.878	-0.0179	0.0429	0.0653
74.074	0.00286	0.0637	0.0661
74.269	0.00132	0.0595	0.0632
74.464	0.0213	0.0685	0.0909
74.66	0.00254	0.0412	0.0736
74.855	-0.00146	0.0632	0.0634
75.051	0.0109	0.0742	0.0854
75.246	0.00683	0.042	0.0884
75.442	0.00199	0.062	0.0637
75.637	0.00983	0.0615	0.0624
75.833	0.00281	0.043	0.0705
76.028	0.0105	0.0466	0.0634
76.223	0.0198	0.0608	0.0724
76.419	-0.0295	0.0566	0.0632
76.614	0.00623	0.0666	0.0801
76.81	0.0165	0.0411	0.0763
77.005	-0.00191	0.0623	0.0691
77.201	0.00433	0.0602	0.0778
77.396	-0.00021	0.0441	0.0723
77.592	-0.00271	0.0441	0.087
77.787	0.00646	0.0495	0.0707
77.982	-0.0199	0.0309	0.0587
78.178	0.00718	0.0503	0.0518
78.373	0.0373	0.0209	0.0752
78.569	0.00653	0.059	0.0795
78.764	0.027	0.0382	0.0643
78.96	0.0204	0.0537	0.0741
79.155	0.00494	0.0486	0.0629
79.351	-0.00521	0.0641	0.0477
79.546	-0.0183	0.0599	0.0484
79.741	0.00416	0.0496	0.0676
79.937	0.00727	0.0385	0.0976

## Sheet: Fig5b
Time-resolved fluorescence
	Fluorescence anisotropy
Time (ns)	DANS-CaM	DANS-CaM + DAPK2RNTD S318A	DANS-CaM + DAPK2RNTD S318A + 14-3-3 gamma
0	0.327	0.3188	0.3192
0.196	0.2888	0.3076	0.311
0.391	0.2618	0.3054	0.3037
0.587	0.2479	0.299	0.2984
0.782	0.2306	0.2952	0.2955
0.978	0.223	0.2905	0.2895
1.173	0.2096	0.2885	0.286
1.369	0.2023	0.2853	0.2823
1.564	0.1922	0.2842	0.2799
1.759	0.1811	0.2846	0.2771
1.955	0.1745	0.2798	0.2794
2.15	0.1684	0.2812	0.2758
2.346	0.1609	0.2736	0.2705
2.541	0.1592	0.2691	0.2696
2.737	0.148	0.2697	0.268
2.932	0.1475	0.2678	0.2654
3.128	0.1425	0.2667	0.2616
3.323	0.1327	0.2632	0.2633
3.518	0.1265	0.2629	0.259
3.714	0.1283	0.26	0.2569
3.909	0.1242	0.2575	0.2539
4.105	0.1225	0.2573	0.2515
4.3	0.1146	0.2526	0.2528
4.496	0.1112	0.2539	0.2501
4.691	0.1095	0.2473	0.2519
4.887	0.1037	0.2455	0.2488
5.082	0.1061	0.2463	0.2401
5.277	0.0992	0.2464	0.2423
5.473	0.0975	0.2427	0.2422
5.668	0.0982	0.2416	0.2419
5.864	0.0921	0.2383	0.2405
6.059	0.0905	0.2372	0.2388
6.255	0.0845	0.24	0.2379
6.45	0.0828	0.2341	0.2366
6.646	0.0829	0.2342	0.2337
6.841	0.0841	0.2295	0.2299
7.036	0.0809	0.2292	0.2295
7.232	0.0775	0.2269	0.2275
7.427	0.0779	0.228	0.2239
7.623	0.0734	0.2193	0.2249
7.818	0.0719	0.2275	0.2241
8.014	0.07	0.2255	0.2208
8.209	0.0699	0.2207	0.2179
8.405	0.0694	0.2233	0.2249
8.6	0.0636	0.2231	0.2232
8.795	0.0626	0.2196	0.2177
8.991	0.064	0.2165	0.2186
9.186	0.0609	0.2236	0.217
9.382	0.0583	0.2154	0.2179
9.577	0.0564	0.2138	0.2171
9.773	0.061	0.2127	0.2101
9.968	0.056	0.2127	0.2128
10.164	0.0566	0.2102	0.2089
10.359	0.0598	0.2118	0.2091
10.554	0.0531	0.2173	0.2082
10.75	0.0545	0.2094	0.2072
10.945	0.051	0.2063	0.2062
11.141	0.0506	0.2061	0.2028
11.336	0.0479	0.2028	0.206
11.532	0.0475	0.1998	0.2008
11.727	0.0476	0.2049	0.2051
11.923	0.0474	0.2059	0.2035
12.118	0.0437	0.2033	0.1973
12.313	0.0426	0.1937	0.1983
12.509	0.0497	0.1942	0.2012
12.704	0.0403	0.1984	0.1985
12.9	0.04	0.1933	0.1937
13.095	0.039	0.1956	0.1924
13.291	0.0405	0.1916	0.2011
13.486	0.0379	0.1925	0.1975
13.682	0.04	0.19	0.1971
13.877	0.0382	0.1953	0.191
14.072	0.0366	0.1887	0.1918
14.268	0.0327	0.19	0.1907
14.463	0.0396	0.1827	0.1919
14.659	0.0318	0.1933	0.1925
14.854	0.0304	0.1836	0.1886
15.05	0.0314	0.1803	0.1908
15.245	0.033	0.1873	0.1907
15.441	0.0346	0.188	0.1956
15.636	0.0319	0.1829	0.1894
15.831	0.0315	0.1834	0.1857
16.027	0.0353	0.1826	0.1846
16.222	0.0304	0.1826	0.1853
16.418	0.0302	0.1772	0.1738
16.613	0.0314	0.1838	0.1846
16.809	0.0288	0.1805	0.1853
17.004	0.0252	0.1747	0.1811
17.2	0.028	0.1787	0.1758
17.395	0.0244	0.1733	0.1793
17.59	0.0208	0.1698	0.1747
17.786	0.024	0.1807	0.1749
17.981	0.0237	0.1689	0.1735
18.177	0.0276	0.1763	0.1705
18.372	0.0269	0.1711	0.1719
18.568	0.025	0.1733	0.173
18.763	0.0214	0.1685	0.1722
18.959	0.0242	0.1676	0.1689
19.154	0.0185	0.1705	0.1737
19.349	0.0234	0.1714	0.1718
19.545	0.0201	0.1696	0.1715
19.74	0.0197	0.166	0.176
19.936	0.0215	0.167	0.1692
20.131	0.0183	0.1618	0.1618
20.327	0.0186	0.1719	0.1602
20.522	0.0195	0.1635	0.1658
20.718	0.0191	0.1645	0.1662
20.913	0.0208	0.1648	0.164
21.108	0.0155	0.163	0.1597
21.304	0.0172	0.161	0.1576
21.499	0.0172	0.1614	0.1581
21.695	0.0188	0.1554	0.1594
21.89	0.0171	0.1557	0.1615
22.086	0.0219	0.1513	0.1529
22.281	0.0263	0.157	0.155
22.476	0.0151	0.1563	0.1578
22.672	0.0232	0.1546	0.1537
22.867	0.0166	0.1557	0.163
23.063	0.0159	0.158	0.1611
23.258	0.013	0.1576	0.1522
23.454	0.0199	0.1552	0.1534
23.649	0.0191	0.1533	0.1535
23.845	0.0166	0.1504	0.1594
24.04	0.0161	0.1548	0.1479
24.235	0.0147	0.1581	0.1511
24.431	0.0147	0.1554	0.1509
24.626	0.00829	0.1495	0.1574
24.822	0.0212	0.1443	0.1632
25.017	0.0161	0.152	0.1578
25.213	0.013	0.1496	0.1541
25.408	0.0129	0.1457	0.1608
25.604	0.0161	0.1498	0.1554
25.799	0.016	0.1452	0.1559
25.994	0.0114	0.1451	0.1501
26.19	0.0123	0.1472	0.1504
26.385	0.0152	0.147	0.151
26.581	0.00373	0.1535	0.1513
26.776	0.00861	0.1457	0.1478
26.972	0.00465	0.151	0.1462
27.167	0.0127	0.1359	0.1538
27.363	0.024	0.1473	0.1468
27.558	0.0121	0.1425	0.1416
27.753	0.0129	0.1345	0.1384
27.949	0.0146	0.1413	0.1441
28.144	0.00855	0.1362	0.141
28.34	0.0124	0.1359	0.1439
28.535	0.0137	0.1398	0.1416
28.731	0.0174	0.1448	0.1433
28.926	0.0219	0.1384	0.141
29.122	0.0122	0.1338	0.1362
29.317	0.00693	0.1346	0.1379
29.512	0.0126	0.1395	0.1393
29.708	0.0116	0.1353	0.1372
29.903	0.013	0.1331	0.1325
30.099	0.011	0.1452	0.143
30.294	0.00628	0.1382	0.1375
30.49	0.0116	0.1391	0.1358
30.685	0.0124	0.136	0.1331
30.881	0.0114	0.1285	0.1339
31.076	0.0142	0.1321	0.1338
31.271	0.00419	0.1348	0.1352
31.467	0.0132	0.1367	0.1248
31.662	0.0104	0.1314	0.1347
31.858	0.00712	0.1331	0.1227
32.053	0.00941	0.125	0.131
32.249	0.0103	0.1368	0.1354
32.444	0.00857	0.1371	0.1264
32.64	0.00483	0.1264	0.1331
32.835	0.00746	0.1395	0.1249
33.03	0.00461	0.1235	0.1322
33.226	0.0129	0.1226	0.1365
33.421	0.0191	0.1346	0.1406
33.617	0.0106	0.1276	0.1396
33.812	0.00674	0.1306	0.1246
34.008	0.0101	0.1246	0.1291
34.203	0.0055	0.118	0.1387
34.399	0.0117	0.1218	0.1287
34.594	0.0117	0.1306	0.1191
34.789	0.0147	0.1193	0.1331
34.985	0.00182	0.132	0.1227
35.18	0.00462	0.1325	0.1169
35.376	0.0192	0.1247	0.1296
35.571	0.0104	0.1201	0.1217
35.767	0.00912	0.1235	0.1287
35.962	0.00378	0.1312	0.1257
36.158	0.00938	0.1361	0.1298
36.353	0.00901	0.1242	0.1256
36.548	0.0178	0.1261	0.1288
36.744	0.00439	0.1272	0.1198
36.939	0.0162	0.1139	0.113
37.135	0.00948	0.1279	0.1244
37.33	0.00868	0.1111	0.1089
37.526	0.00519	0.1122	0.1295
37.721	0.00112	0.1213	0.1272
37.917	0.00596	0.1342	0.1231
38.112	0.00874	0.125	0.1143
38.307	-0.00058	0.1199	0.1083
38.503	0.00672	0.116	0.1235
38.698	2e-05	0.1124	0.1258
38.894	0.0026	0.112	0.1153
39.089	0.00417	0.1157	0.1238
39.285	0.0115	0.1183	0.118
39.48	0.00355	0.1126	0.1197
39.676	0.00766	0.116	0.1236
39.871	0.00968	0.1047	0.1129
40.066	0.00527	0.1236	0.1098
40.262	-0.00296	0.1163	0.108
40.457	0.00325	0.1226	0.1144
40.653	0.00581	0.1007	0.1136
40.848	0.0136	0.1129	0.1212
41.044	0.0183	0.1105	0.1183
41.239	0.0115	0.1074	0.1277
41.435	0.00931	0.1149	0.1213
41.63	0.00744	0.1006	0.1081
41.825	0.00141	0.1162	0.1019
42.021	0.011	0.1103	0.1143
42.216	0.00376	0.1076	0.1054
42.412	0.00895	0.1054	0.1232
42.607	0.00046	0.1151	0.1168
42.803	0.00284	0.0968	0.1093
42.998	0.0171	0.095	0.1142
43.194	0.0159	0.1175	0.1039
43.389	-0.00043	0.0994	0.1091
43.584	0.01	0.0949	0.115
43.78	0.00708	0.1065	0.1149
43.975	0.0239	0.1047	0.1146
44.171	0.00644	0.1069	0.1094
44.366	0.00068	0.118	0.1096
44.562	0.0098	0.0945	0.1001
44.757	0.0129	0.1162	0.1103
44.953	0.0223	0.0969	0.1224
45.148	0.00681	0.1098	0.1138
45.343	0.0161	0.0994	0.1039
45.539	0.00584	0.1045	0.1016
45.734	0.00936	0.1047	0.1102
45.93	0.00812	0.0978	0.1107
46.125	-0.00023	0.0992	0.1168
46.321	0.005	0.1148	0.1206
46.516	0.00976	0.1023	0.1155
46.712	0.0154	0.0974	0.1152
46.907	-0.00635	0.1005	0.0956
47.102	0.0017	0.0986	0.0977
47.298	-0.00564	0.1034	0.103
47.493	0.00538	0.1105	0.1103
47.689	-0.00262	0.1026	0.1043
47.884	-0.00329	0.1038	0.1013
48.08	0.012	0.095	0.1071
48.275	-0.00452	0.0953	0.1074
48.47	0.00669	0.1019	0.1055
48.666	-0.0025	0.098	0.0947
48.861	0.00041	0.0859	0.1067
49.057	-0.00167	0.1018	0.1035
49.252	-0.00525	0.0976	0.1074
49.448	0.00035	0.0973	0.1069
49.643	0.00611	0.0945	0.1134
49.839	0.00159	0.1021	0.0996
50.034	0.00086	0.0971	0.1064
50.229	0.00159	0.1014	0.0971
50.425	0.00728	0.0871	0.0999
50.62	0.0127	0.1046	0.1037
50.816	-0.0104	0.0956	0.1144
51.011	0.00884	0.1084	0.0872
51.207	0.0208	0.0975	0.1081
51.402	0.0201	0.0926	0.099
51.598	0.00434	0.0915	0.0836
51.793	-0.0025	0.0842	0.0864
51.988	0.0101	0.0892	0.1028
52.184	0.00781	0.111	0.108
52.379	-0.00267	0.0918	0.0868
52.575	0.0109	0.0872	0.098
52.77	0.00642	0.0944	0.0975
52.966	-0.00707	0.096	0.0822
53.161	0.00102	0.0915	0.0903
53.357	0.00766	0.0805	0.0944
53.552	-0.00136	0.0849	0.0964
53.747	0.0204	0.0938	0.1007
53.943	-0.00016	0.0932	0.0783
54.138	-0.00358	0.0705	0.1014
54.334	0.0138	0.1116	0.117
54.529	0.00362	0.0909	0.0956
54.725	0.00971	0.0829	0.0997
54.92	-0.00367	0.0955	0.084
55.116	-0.00518	0.0922	0.1034
55.311	0.0006	0.1026	0.1055
55.506	0.00307	0.0779	0.0921
55.702	0.0132	0.0899	0.0881
55.897	-0.0131	0.0819	0.1009
56.093	0.00618	0.0852	0.0911
56.288	0.013	0.0891	0.072
56.484	0.00992	0.0612	0.1204
56.679	-0.0136	0.0886	0.1063
56.875	0.00337	0.0881	0.0984
57.07	0.0119	0.0953	0.0887
57.265	0.00662	0.0992	0.0958
57.461	-0.00596	0.0976	0.0926
57.656	0.00726	0.0848	0.0843
57.852	-0.00436	0.0947	0.0917
58.047	-0.011	0.071	0.0937
58.243	-0.00836	0.09	0.1085
58.438	0.017	0.096	0.0729
58.634	0.00757	0.0889	0.0924
58.829	0.0113	0.0834	0.0597
59.024	-0.0142	0.082	0.0977
59.22	-0.00934	0.0851	0.0989
59.415	-0.0033	0.0904	0.1007
59.611	0.0083	0.079	0.0769
59.806	0.0183	0.0555	0.1003
60.002	0.00521	0.0887	0.091
60.197	0.00948	0.0629	0.0817
60.393	0.0176	0.0918	0.0739
60.588	-0.00895	0.0713	0.0693
60.783	0.00978	0.0767	0.1033
60.979	-0.00233	0.0721	0.0944
61.174	0.00284	0.09	0.0889
61.37	-0.00701	0.0675	0.0985
61.565	-0.00161	0.0809	0.0881
61.761	0.00406	0.0686	0.0737
61.956	-0.00072	0.0908	0.0773
62.152	0.00783	0.0769	0.0899
62.347	-0.0133	0.0909	0.0711
62.542	0.0065	0.093	0.066
62.738	-0.00922	0.0762	0.0867
62.933	-0.00415	0.0842	0.0599
63.129	0.0176	0.0757	0.0941
63.324	-0.00061	0.0814	0.0965
63.52	0.00959	0.0801	0.0999
63.715	0.00623	0.0826	0.097
63.911	0.0169	0.0897	0.0943
64.106	0.0157	0.0883	0.0959
64.301	0.0144	0.0906	0.0947
64.497	-0.00446	0.0906	0.077
64.692	-0.00735	0.0825	0.0639
64.888	-0.002	0.0844	0.0856
65.083	0.0008	0.0513	0.0843
65.279	0.00119	0.0639	0.0942
65.474	-0.00049	0.0677	0.0918
65.67	-0.0144	0.0791	0.0751
65.865	0.00445	0.078	0.0587
66.06	-0.00645	0.0701	0.0774
66.256	0.00047	0.0878	0.0737
66.451	0.0187	0.0634	0.0761
66.647	0.0292	0.07	0.0657
66.842	0.0248	0.0677	0.0679
67.038	0.00581	0.0982	0.0834
67.233	0.00814	0.0554	0.0963
67.429	0.0028	0.0718	0.0863
67.624	0.00648	0.0829	0.0844
67.819	0.0232	0.078	0.0979
68.015	0.00559	0.0686	0.0879
68.21	0.00206	0.0649	0.0725
68.406	-0.00849	0.0795	0.0862
68.601	-0.00126	0.099	0.083
68.797	0.0214	0.0878	0.0545
68.992	0.0095	0.0727	0.0872
69.188	-0.00306	0.0882	0.0525
69.383	0.00216	0.0675	0.0904
69.578	0.0191	0.0904	0.0904
69.774	0.0147	0.0552	0.0638
69.969	0.0171	0.0627	0.0584
70.165	-0.00392	0.0673	0.066
70.36	-0.00709	0.0805	0.0775
70.556	-0.0026	0.0864	0.0885
70.751	-0.0168	0.0807	0.0792
70.947	-0.0101	0.0525	0.0786
71.142	-0.0179	0.085	0.0682
71.337	0.0155	0.018	0.0679
71.533	0.0256	0.0485	0.0627
71.728	-0.00919	0.0607	0.0652
71.924	0.0109	0.0717	0.083
72.119	-0.00573	0.0623	0.0949
72.315	0.00617	0.046	0.0776
72.51	-0.0263	0.0846	0.0745
72.705	0.00011	0.0584	0.0885
72.901	0.00722	0.0767	0.084
73.096	-0.00374	0.0767	0.0937
73.292	0.0134	0.0753	0.0397
73.487	-0.00751	0.0843	0.0512
73.683	0.00123	0.0735	0.0826
73.878	-0.0179	0.0817	0.0913
74.074	0.00286	0.0872	0.0728
74.269	0.00132	0.0696	0.0813
74.464	0.0213	0.0808	0.0797
74.66	0.00254	0.1	0.1076
74.855	-0.00146	0.0496	0.1164
75.051	0.0109	0.092	0.0957
75.246	0.00683	0.0571	0.1002
75.442	0.00199	0.0755	0.0637
75.637	0.00983	0.066	0.071
75.833	0.00281	0.0587	0.0749
76.028	0.0105	0.0499	0.0684
76.223	0.0198	0.0532	0.0361
76.419	-0.0295	0.0884	0.0885
76.614	0.00623	0.0726	0.0735
76.81	0.0165	0.0773	0.0614
77.005	-0.00191	0.0845	0.0777
77.201	0.00433	0.0888	0.0641
77.396	-0.00021	0.0384	0.0438
77.592	-0.00271	0.0961	0.0859
77.787	0.00646	0.0553	0.0735
77.982	-0.0199	0.0645	0.0983
78.178	0.00718	0.0926	0.0678
78.373	0.0373	0.0719	0.0642
78.569	0.00653	0.073	0.0537
78.764	0.027	0.0589	0.0793
78.96	0.0204	0.0551	0.0485
79.155	0.00494	0.0939	0.0623
79.351	-0.00521	0.0525	0.0884
79.546	-0.0183	0.0699	0.0599
79.741	0.00416	0.0761	0.0402
79.937	0.00727	0.0619	0.0697

[truncated: 12 more sheets: Fig6, FigS1, FigS6a, FigS6b, FigS7a, FigS7b, FigS7c, FigS7d, FigS8c, FigS10, FigS11b, FigS12a]
